# Supplementary material for: Genetic risk factors for periodontitis: a genome-wide association study using UK Biobank data
Source: Clin Oral Investig. 2025 Feb 14;29(2):129. doi: 10.1007/s00784-025-06205-8 (PMC11828758; doi:10.1007/s00784-025-06205-8)
Supplement: Supplementary file 1 — Supplementary Material 1 [file 784_2025_6205_MOESM1_ESM.xlsx]

## Sheet: Sheet1
CHROM	POS	ID	REF	ALT	A1	FIRTH	TEST	OBS_CT	OR	LOG.OR._SE	L95	U95	Z_STAT	P	ERRCODE
11	34892994	rs775476621	A	T	T	N	ADD	375824	3.07856	0.196281	2.09543	4.52296	5.72885	1.01111e-08	.
11	34991008	rs751014048	A	G	G	N	ADD	375824	3.06886	0.195898	2.0904	4.50533	5.72393	1.04089e-08	.
4	10809690	rs149922301	G	A	A	N	ADD	375824	1.18455	0.0304662	1.11589	1.25744	5.559	2.71331e-08	.
6	27849721	rs368467810	T	TTTA	TTTA	N	ADD	375824	0.962446	0.00696447	0.949398	0.975673	-5.49613	3.88221e-08	.
6	31837774	rs28381639	A	G	G	N	ADD	375824	1.08173	0.0144533	1.05151	1.11281	5.43528	5.47113e-08	.
6	31880807	rs34465217	CA	C	C	N	ADD	375824	1.07342	0.0130744	1.04626	1.10128	5.41904	5.9921e-08	.
5	124199710	rs185910248	G	A	A	N	ADD	375824	0.864099	0.0270092	0.819546	0.911074	-5.40807	6.37068e-08	.
3	108606837	rs565339445	C	CTAA	CTAA	N	ADD	375824	2.03765	0.131624	1.57431	2.63735	5.40783	6.37934e-08	.
2	65112790	rs541528313	T	C	C	N	ADD	375824	2.61132	0.178212	1.84147	3.703	5.38604	7.20267e-08	.
12	28597782	12:28597782_AT_A	AT	A	A	N	ADD	375824	0.967909	0.00606056	0.95648	0.979475	-5.38184	7.37269e-08	.
12	28568160	12:28568160_AT_A	AT	A	A	N	ADD	375824	0.967981	0.00609214	0.956492	0.979608	-5.34176	9.20497e-08	.
6	31929808	rs35664695	C	T	T	N	ADD	375824	1.08082	0.0146619	1.0502	1.11233	5.30087	1.15253e-07	.
6	31943232	rs41315812	C	T	T	N	ADD	375824	1.08076	0.0146931	1.05008	1.11234	5.28603	1.25002e-07	.
11	34730083	rs1097403	C	T	T	N	ADD	375824	0.966075	0.00655673	0.953739	0.97857	-5.26389	1.41035e-07	.
11	34732225	rs1148930	C	T	T	N	ADD	375824	0.966122	0.00655617	0.953787	0.978617	-5.25685	1.46543e-07	.
11	34723573	rs7125773	T	C	T	N	ADD	375824	0.966152	0.00655614	0.953816	0.978647	-5.25225	1.50252e-07	.
11	34723729	rs2084970	G	A	G	N	ADD	375824	0.966152	0.00655613	0.953817	0.978647	-5.25212	1.50355e-07	.
11	34726969	rs1597960	T	C	T	N	ADD	375824	0.966184	0.00655597	0.953848	0.978679	-5.2473	1.54342e-07	.
11	34727114	rs1597961	A	T	A	N	ADD	375824	0.966187	0.00655595	0.953852	0.978682	-5.24679	1.54776e-07	.
11	34727846	rs7127169	C	G	C	N	ADD	375824	0.966188	0.00655588	0.953853	0.978683	-5.24672	1.54831e-07	.
8	38812960	rs574453114	G	A	A	N	ADD	375824	2.53323	0.177253	1.78977	3.58553	5.2439	1.57216e-07	.
11	34725028	rs1901830	T	G	T	N	ADD	375824	0.966204	0.00655633	0.953867	0.9787	-5.24388	1.5723e-07	.
1	234003464	1:234003464_TTTTGTTTTGTTTTTTG_T	TTTTGTTTTGTTTTTTG	T	T	N	ADD	375824	1.07	0.0129085	1.04327	1.09742	5.24154	1.59244e-07	.
11	34745745	rs5791012	T	TC	T	N	ADD	375824	0.961683	0.0074716	0.947703	0.97587	-5.22916	1.70283e-07	.
12	28455998	rs7316831	C	A	A	N	ADD	375824	0.968411	0.00614334	0.95682	0.980142	-5.22501	1.74146e-07	.
11	34724672	rs7936076	C	T	C	N	ADD	375824	0.966276	0.00656606	0.95392	0.978792	-5.22472	1.74415e-07	.
11	34746360	rs1361646	G	A	G	N	ADD	375824	0.966405	0.00655727	0.954065	0.978906	-5.21131	1.87514e-07	.
11	34744472	rs836461	T	C	T	N	ADD	375824	0.962003	0.00745755	0.948044	0.976167	-5.19444	2.05335e-07	.
11	34721313	rs704742	C	T	T	N	ADD	375824	0.961968	0.00746728	0.947991	0.97615	-5.19256	2.07421e-07	.
11	34741213	rs1704001	A	G	A	N	ADD	375824	0.962026	0.00746245	0.948058	0.9762	-5.18781	2.12785e-07	.
11	34729253	rs836264	G	A	A	N	ADD	375824	0.962078	0.00746308	0.948108	0.976254	-5.18014	2.21724e-07	.
11	34726617	rs1097400	T	C	C	N	ADD	375824	0.962108	0.00746779	0.948128	0.976293	-5.17272	2.30709e-07	.
11	28846216	rs185872099	C	A	A	N	ADD	375824	2.26877	0.15861	1.66257	3.09598	5.1651	2.40314e-07	.
6	31834138	6:31834138_GCACT_G	GCACT	G	G	N	ADD	375824	1.07828	0.0146281	1.04781	1.10964	5.15236	2.57224e-07	.
11	34753375	rs947501	A	G	A	N	ADD	375824	0.966849	0.00655212	0.954512	0.979345	-5.1454	2.66956e-07	.
11	34729887	rs1097402	C	T	T	N	ADD	375824	0.962335	0.00746525	0.948357	0.976519	-5.14285	2.70606e-07	.
11	34724677	rs1071294	C	G	G	N	ADD	375824	0.962272	0.00748123	0.948265	0.976486	-5.14064	2.73802e-07	.
6	31944851	rs41315816	T	C	C	N	ADD	375824	1.06742	0.0126931	1.0412	1.09431	5.14043	2.74105e-07	.
11	34712516	rs1102144	C	T	T	N	ADD	375824	0.962433	0.00745016	0.948481	0.976589	-5.13966	2.75242e-07	.
12	28588242	rs7977418	T	C	C	N	ADD	375824	0.969458	0.00603892	0.958052	0.981001	-5.1363	2.80208e-07	.
11	34747384	rs7943835	T	G	T	N	ADD	375824	0.962433	0.00745724	0.948468	0.976603	-5.13475	2.82521e-07	.
11	34725909	rs1097399	A	G	G	N	ADD	375824	0.9624	0.00746441	0.948423	0.976583	-5.13437	2.8309e-07	.
6	32031904	rs28732167	G	A	A	N	ADD	375824	1.07295	0.0137284	1.04447	1.10222	5.12922	2.90944e-07	.
11	34675079	rs10488739	C	T	T	N	ADD	375824	0.961969	0.00756438	0.947812	0.976337	-5.12579	2.96288e-07	.
12	28596884	rs1949978	A	G	G	N	ADD	375824	0.969431	0.00606038	0.957984	0.981015	-5.12274	3.01122e-07	.
11	34718279	rs553481604	G	GT	GT	N	ADD	375824	0.966909	0.00656955	0.954539	0.97944	-5.1222	3.01988e-07	.
12	28606025	rs10843173	A	G	G	N	ADD	375824	0.969453	0.00606019	0.958006	0.981037	-5.11919	3.06856e-07	.
11	34763648	rs7129969	G	C	G	N	ADD	375824	0.962523	0.00746266	0.948547	0.976705	-5.11845	3.08064e-07	.
11	34727708	rs1097401	A	C	C	N	ADD	375824	0.962507	0.0074666	0.948524	0.976696	-5.11794	3.08891e-07	.
11	34719916	rs286865	A	G	G	N	ADD	375824	0.967077	0.00654348	0.954753	0.979559	-5.11614	3.11846e-07	.
11	34768948	rs10742323	C	T	C	N	ADD	375824	0.962369	0.00749814	0.948329	0.976616	-5.1156	3.12751e-07	.
12	28607016	rs7299039	A	G	G	N	ADD	375824	0.969491	0.00606024	0.958044	0.981075	-5.11266	3.17661e-07	.
11	34765044	rs4756169	C	T	C	N	ADD	375824	0.962602	0.00746222	0.948626	0.976784	-5.10778	3.25974e-07	.
6	31816059	rs28732162	C	T	T	N	ADD	375824	1.07816	0.0147359	1.04747	1.10976	5.10722	3.26937e-07	.
11	34695895	rs704736	A	G	G	N	ADD	375824	0.962738	0.00743992	0.948801	0.97688	-5.10407	3.32425e-07	.
6	31802541	rs9368699	T	C	C	N	ADD	375824	1.07695	0.014532	1.04671	1.10806	5.10121	3.37493e-07	.
2	52706954	rs539366919	C	G	G	N	ADD	375824	2.68638	0.19379	1.83744	3.92755	5.09932	3.40876e-07	.
2	106812656	rs555641351	C	T	T	N	ADD	375824	4.4201	0.291488	2.49642	7.82613	5.09854	3.4228e-07	.
6	31879772	rs28732166	T	A	A	N	ADD	375824	1.07792	0.0147212	1.04726	1.10947	5.09694	3.4519e-07	.
11	34686005	rs704730	G	A	A	N	ADD	375824	0.96229	0.00754213	0.94817	0.97662	-5.09666	3.45695e-07	.
6	44028307	rs10948120	G	A	A	N	ADD	375824	1.03532	0.0068134	1.02159	1.04924	5.09444	3.49782e-07	.
12	28549138	rs10771423	G	A	A	N	ADD	375824	0.969616	0.00605916	0.958169	0.981199	-5.09233	3.53685e-07	.
11	34694964	11:34694964_AG_A	AG	A	A	N	ADD	375824	0.962842	0.00744265	0.948899	0.976991	-5.08765	3.62524e-07	.
11	34690846	rs704733	G	C	C	N	ADD	375824	0.962365	0.00754191	0.948244	0.976696	-5.08645	3.6483e-07	.
11	34687193	rs704731	A	G	G	N	ADD	375824	0.962396	0.00753639	0.948285	0.976717	-5.08586	3.65961e-07	.
6	31751071	rs28732160	C	T	T	N	ADD	375824	1.078	0.0147731	1.04724	1.10967	5.08412	3.69339e-07	.
12	28563881	rs4930821	T	C	C	N	ADD	375824	0.969679	0.00605915	0.958231	0.981263	-5.08164	3.74199e-07	.
12	28606068	rs10843174	A	G	G	N	ADD	375824	0.969677	0.00606036	0.958227	0.981263	-5.08095	3.75557e-07	.
11	34695389	rs704734	T	C	C	N	ADD	375824	0.962931	0.00743806	0.948995	0.977071	-5.07845	3.80518e-07	.
11	34706247	rs564587061	A	AT	AT	N	ADD	375824	0.962804	0.00746768	0.948815	0.977	-5.07591	3.85647e-07	.
12	28567629	rs11049580	G	T	T	N	ADD	375824	0.969719	0.00605959	0.95827	0.981305	-5.07442	3.8868e-07	.
6	31861207	rs28732164	G	C	C	N	ADD	375824	1.07756	0.0147257	1.04691	1.10912	5.07282	3.91969e-07	.
2	11061715	rs4669646	G	A	A	N	ADD	375824	1.09207	0.0173752	1.05551	1.1299	5.06907	3.99769e-07	.
20	34396293	rs779746941	C	T	T	N	ADD	375824	3.71438	0.25915	2.23511	6.1727	5.06353	4.11559e-07	.
7	47464522	rs553802155	C	A	A	N	ADD	375824	2.16363	0.152448	1.60479	2.91706	5.06262	4.13523e-07	.
6	30443759	6:30443759_TAAAA_T	TAAAA	T	TAAAA	N	ADD	375824	1.03319	0.00645715	1.0202	1.04635	5.05699	4.25919e-07	.
6	31876647	rs28732165	A	C	C	N	ADD	375824	1.07733	0.0147306	1.04667	1.10889	5.05675	4.26456e-07	.
1	77474559	rs12123266	A	G	G	N	ADD	375824	1.04606	0.00890981	1.02795	1.06449	5.05409	4.32455e-07	.
12	28567453	rs11049578	C	G	G	N	ADD	375824	0.969859	0.00605974	0.958408	0.981446	-5.05052	4.40608e-07	.
11	34704717	rs856902	A	G	G	N	ADD	375824	0.963138	0.0074372	0.949201	0.97728	-5.05005	4.417e-07	.
1	19578223	rs41273199	G	C	C	N	ADD	375824	1.2481	0.0438906	1.14523	1.36022	5.04949	4.42991e-07	.
11	34762290	rs7933091	T	C	T	N	ADD	375824	0.963051	0.00745947	0.949073	0.977234	-5.04714	4.48481e-07	.
11	34703933	rs704740	G	C	C	N	ADD	375824	0.963241	0.00743605	0.949304	0.977382	-5.03653	4.74045e-07	.
2	11069592	rs1453083	C	T	T	N	ADD	375824	1.09304	0.0176641	1.05584	1.13154	5.03622	4.74807e-07	.
6	44026914	rs12199215	C	T	T	N	ADD	375824	1.03473	0.00677913	1.02107	1.04857	5.03615	4.74996e-07	.
11	34702366	rs704737	C	T	T	N	ADD	375824	0.963245	0.00743688	0.949306	0.977388	-5.0354	4.76843e-07	.
11	34705091	rs856901	A	G	G	N	ADD	375824	0.963258	0.007436	0.949321	0.9774	-5.03409	4.8013e-07	.
6	32019512	rs41316748	T	C	C	N	ADD	375824	1.07711	0.0147668	1.04639	1.10874	5.0305	4.89205e-07	.
11	34714287	rs856903	A	G	G	N	ADD	375824	0.963295	0.00743623	0.949357	0.977438	-5.02883	4.93488e-07	.
11	34717319	rs1070393	C	A	A	N	ADD	375824	0.963299	0.00743701	0.94936	0.977443	-5.02774	4.96288e-07	.
11	34719778	rs704741	A	G	G	N	ADD	375824	0.963318	0.0074356	0.949381	0.97746	-5.02602	5.00761e-07	.
11	34668143	rs2281910	C	T	T	N	ADD	375824	0.961096	0.00790968	0.946311	0.976112	-5.01675	5.25542e-07	.
1	234030378	1:234030378_CAT_C	CAT	C	C	N	ADD	375824	1.04851	0.00944574	1.02927	1.0681	5.01459	5.31455e-07	.
11	34702640	rs704738	C	T	T	N	ADD	375824	0.963398	0.00743672	0.949458	0.977543	-5.01407	5.32898e-07	.
2	11043080	rs371081631	G	T	T	N	ADD	375824	1.08941	0.0170868	1.05353	1.12651	5.01162	5.39737e-07	.
12	28709216	rs2348416	C	G	G	N	ADD	375824	0.970141	0.00605196	0.958702	0.981717	-5.0089	5.47407e-07	.
2	11054858	rs11901805	A	G	G	N	ADD	375824	1.08793	0.0168487	1.05259	1.12446	5.00222	5.66732e-07	.
2	11032713	rs150708305	C	CCTTT	CCTTT	N	ADD	375824	1.0896	0.0171697	1.05354	1.12689	4.99785	5.79723e-07	.
11	34775452	rs1472974	T	C	T	N	ADD	375824	0.962845	0.00757846	0.948649	0.977254	-4.99607	5.851e-07	.
6	31707526	rs28381344	G	A	A	N	ADD	375824	1.07675	0.0148012	1.04596	1.10844	4.99593	5.85516e-07	.
2	11043887	rs72643459	T	C	C	N	ADD	375824	1.08876	0.0170327	1.05301	1.12572	4.9928	5.95114e-07	.
3	75588177	rs189923583	C	T	T	N	ADD	375824	1.11662e+73	33.7411	2.12527e+44	5.86671e+101	4.98499	6.19661e-07	.
20	34492451	rs749617491	G	A	A	N	ADD	375824	3.49512	0.25108	2.13669	5.71717	4.98394	6.2302e-07	.
6	30435861	6:30435861_TAA_T	TAA	T	TAA	N	ADD	375824	1.03431	0.0067695	1.02068	1.04813	4.98375	6.23623e-07	.
1	77476311	rs6696651	C	T	T	N	ADD	375824	1.04505	0.0088542	1.02707	1.06334	4.97634	6.47976e-07	.
6	31713835	rs41315808	G	A	A	N	ADD	375824	1.07637	0.014791	1.04562	1.10803	4.9759	6.49447e-07	.
6	34191762	rs748862615	C	T	T	N	ADD	375824	3.34266	0.242961	2.07627	5.38147	4.96691	6.80269e-07	.
16	12160246	rs759757947	G	T	T	N	ADD	375824	1.78041	0.116207	1.41776	2.23581	4.9639	6.90911e-07	.
13	73824519	rs1041362	G	A	A	N	ADD	375824	1.03069	0.00609116	1.01846	1.04307	4.96327	6.93177e-07	.
13	73830349	rs61967065	G	A	A	N	ADD	375824	1.03057	0.00607289	1.01837	1.04291	4.95773	7.13234e-07	.
11	34681761	rs7940320	T	C	C	N	ADD	375824	0.963561	0.00749238	0.949515	0.977816	-4.95424	7.26131e-07	.
14	49477482	rs574881201	C	CA	CA	N	ADD	375824	2.06493	0.146362	1.54996	2.75099	4.95412	7.26595e-07	.
2	11028226	rs56217031	A	T	T	N	ADD	375824	1.08842	0.0171158	1.05251	1.12555	4.95021	7.41329e-07	.
1	234037671	rs12037286	A	G	G	N	ADD	375824	1.04736	0.00934926	1.02835	1.06673	4.94963	7.43541e-07	.
12	28586995	rs4244844	A	G	G	N	ADD	375824	0.970501	0.00605222	0.959057	0.982082	-4.94737	7.52228e-07	.
2	11029437	rs56132627	G	A	A	N	ADD	375824	1.08831	0.017112	1.05242	1.12543	4.94546	7.59634e-07	.
2	11028264	rs55833058	C	G	G	N	ADD	375824	1.08829	0.0171078	1.0524	1.1254	4.94533	7.60168e-07	.
2	11029193	rs7562351	C	T	T	N	ADD	375824	1.0883	0.0171118	1.05241	1.12542	4.94517	7.60764e-07	.
2	11028715	rs6725242	A	G	G	N	ADD	375824	1.0883	0.0171112	1.0524	1.12541	4.94493	7.61724e-07	.
2	11028873	rs7587715	G	C	C	N	ADD	375824	1.08829	0.0171114	1.0524	1.12541	4.94472	7.62545e-07	.
2	11029055	rs7587949	G	A	A	N	ADD	375824	1.08829	0.0171115	1.0524	1.12541	4.94471	7.62567e-07	.
2	11028994	rs7562138	C	A	A	N	ADD	375824	1.08829	0.0171114	1.0524	1.12541	4.94466	7.62756e-07	.
2	11028311	rs7575138	A	G	G	N	ADD	375824	1.08827	0.0171079	1.05238	1.12538	4.9444	7.63772e-07	.
2	11028133	rs7572213	A	G	G	N	ADD	375824	1.08827	0.0171079	1.05238	1.12538	4.9443	7.64162e-07	.
12	80036375	rs148366800	G	A	A	N	ADD	375824	1.25838	0.0465141	1.14873	1.3785	4.94102	7.77166e-07	.
13	73824821	rs1023103	C	G	G	N	ADD	375824	1.03046	0.00607213	1.01826	1.04279	4.94074	7.78284e-07	.
2	11026875	rs72781439	G	C	C	N	ADD	375824	1.08827	0.0171214	1.05235	1.12541	4.94047	7.7936e-07	.
2	11026887	rs72781440	C	T	T	N	ADD	375824	1.08818	0.017111	1.05229	1.1253	4.93895	7.85456e-07	.
2	11026939	rs72781442	T	C	C	N	ADD	375824	1.08816	0.0171111	1.05227	1.12527	4.93738	7.91808e-07	.
1	234041029	rs76734856	C	A	A	N	ADD	375824	1.04727	0.00935864	1.02824	1.06666	4.93544	7.99697e-07	.
1	77475319	rs12124244	A	G	G	N	ADD	375824	1.04453	0.00884086	1.02658	1.06278	4.9276	8.32472e-07	.
10	21088739	rs10740985	C	T	T	N	ADD	375824	1.03093	0.00618292	1.01851	1.0435	4.92699	8.35041e-07	.
2	11029669	rs55973139	G	T	T	N	ADD	375824	1.0879	0.0171144	1.05202	1.12502	4.92296	8.52465e-07	.
2	11029115	2:11029115_AGGCCTCAGAATCAT_A	AGGCCTCAGAATCAT	A	A	N	ADD	375824	1.08927	0.0173712	1.05281	1.12699	4.92227	8.55457e-07	.
16	63031437	16:63031437_G_T	G	T	T	N	ADD	375824	6.28582	0.373498	3.02302	13.0702	4.92184	8.5733e-07	.
13	73829455	rs2875651	C	T	T	N	ADD	375824	1.03031	0.006071	1.01812	1.04264	4.91853	8.71971e-07	.
2	11034629	rs5024557	A	C	C	N	ADD	375824	1.08791	0.0171315	1.05199	1.12506	4.91826	8.7317e-07	.
2	11030480	rs57342819	C	T	T	N	ADD	375824	1.08793	0.0171399	1.05199	1.12509	4.9168	8.79709e-07	.
2	11030383	rs16856834	C	T	T	N	ADD	375824	1.08792	0.0171392	1.05198	1.12509	4.91661	8.80567e-07	.
1	234037588	rs74315985	T	C	C	N	ADD	375824	1.04706	0.009355	1.02803	1.06643	4.91519	8.86965e-07	.
2	225175396	rs184659175	C	T	T	N	ADD	375824	1.67689	0.105174	1.36452	2.06076	4.91508	8.87482e-07	.
11	101472430	rs757913359	A	G	G	N	ADD	375824	2.34459	0.173428	1.66896	3.29374	4.91335	8.95345e-07	.
13	73829299	rs4459445	T	C	C	N	ADD	375824	1.03027	0.00607106	1.01808	1.0426	4.9113	9.04742e-07	.
12	28571023	rs11049587	C	A	A	N	ADD	375824	0.970716	0.00605181	0.95927	0.982299	-4.91108	9.05743e-07	.
2	11027345	rs60910073	C	G	G	N	ADD	375824	1.08682	0.0169573	1.05129	1.12355	4.90984	9.11495e-07	.
20	33390787	rs772788011	T	C	C	N	ADD	375824	3.30872	0.243745	2.05203	5.33502	4.90907	9.15115e-07	.
11	34728612	11:34728612_TC_T	TC	T	T	N	ADD	375824	0.962851	0.0077133	0.948404	0.977517	-4.90801	9.20062e-07	.
1	234038648	1:234038648_TTCTC_T	TTCTC	T	T	N	ADD	375824	1.0476	0.00947584	1.02832	1.06724	4.90747	9.22598e-07	.
12	28610874	rs16932850	C	T	T	N	ADD	375824	0.970677	0.00606526	0.959207	0.982285	-4.90683	9.25587e-07	.
2	11030136	rs16856827	G	A	A	N	ADD	375824	1.08768	0.0171283	1.05177	1.12481	4.90683	9.25589e-07	.
1	233992477	1:233992477_GTA_G	GTA	G	G	N	ADD	375824	1.06342	0.0125388	1.0376	1.08987	4.90368	9.40566e-07	.
19	6509220	rs551377333	C	T	T	N	ADD	375824	11.4482	0.497412	4.31859	30.3484	4.90105	9.53278e-07	.
5	17896049	rs775208601	C	A	A	N	ADD	375824	2.86213	0.21456	1.87955	4.35836	4.90102	9.53403e-07	.
13	73829367	rs2325502	G	C	C	N	ADD	375824	1.0302	0.00607089	1.01801	1.04253	4.9005	9.55932e-07	.
6	32071268	6:32071268_CCA_C	CCA	C	C	N	ADD	375824	1.06969	0.0137554	1.04124	1.09892	4.89788	9.68757e-07	.
12	28531994	rs10506031	C	G	G	N	ADD	375824	0.970823	0.00604763	0.959384	0.982399	-4.89625	9.76823e-07	.
13	73835805	rs17090001	T	G	G	N	ADD	375824	1.0308	0.00619528	1.01836	1.04339	4.89589	9.78615e-07	.
12	28553062	rs7136426	T	G	G	N	ADD	375824	0.97082	0.00605036	0.959375	0.982401	-4.89469	9.8462e-07	.
12	28536339	rs1552761	C	A	A	N	ADD	375824	0.97084	0.00604779	0.9594	0.982416	-4.89334	9.91406e-07	.
12	28586776	rs4931080	A	G	G	N	ADD	375824	0.970823	0.00605219	0.959375	0.982408	-4.89263	9.94974e-07	.
12	28613617	rs7136886	T	C	C	N	ADD	375824	0.970771	0.00606412	0.959302	0.982378	-4.89178	9.99269e-07	.
12	28581102	rs1405811	T	C	C	N	ADD	375824	0.970825	0.00605313	0.959375	0.982411	-4.89151	1.00067e-06	.
13	44882703	rs186388993	G	A	A	N	ADD	375824	1.32032	0.0568386	1.18113	1.47591	4.8888	1.01452e-06	.
12	28613239	rs7136429	T	C	C	N	ADD	375824	0.970796	0.00606408	0.959326	0.982403	-4.88759	1.0208e-06	.
12	28611307	rs11049623	G	A	A	N	ADD	375824	0.9708	0.00606467	0.959329	0.982408	-4.88647	1.0266e-06	.
12	28538111	rs1907692	G	T	T	N	ADD	375824	0.970883	0.00604809	0.959442	0.98246	-4.88574	1.03039e-06	.
6	31938412	rs17207867	G	T	T	N	ADD	375824	1.05537	0.0110298	1.0328	1.07843	4.88574	1.03042e-06	.
12	28574722	rs4930822	T	G	G	N	ADD	375824	0.970873	0.00605158	0.959426	0.982457	-4.88453	1.03677e-06	.
12	28525437	rs11049560	T	A	A	N	ADD	375824	0.970888	0.00604887	0.959445	0.982467	-4.88429	1.038e-06	.
12	28536817	rs1552760	T	G	G	N	ADD	375824	0.970892	0.00604937	0.959449	0.982472	-4.88312	1.04422e-06	.
1	234040544	rs117615927	G	A	A	N	ADD	375824	1.04667	0.009343	1.02768	1.06601	4.88199	1.05021e-06	.
12	28488991	rs559425579	C	CT	CT	N	ADD	375824	0.970791	0.00607237	0.959306	0.982414	-4.88178	1.05134e-06	.
2	11026576	rs66646564	C	T	T	N	ADD	375824	1.08633	0.0169654	1.05081	1.12306	4.88106	1.05517e-06	.
12	28574825	rs4930823	T	G	G	N	ADD	375824	0.970899	0.00605163	0.959451	0.982483	-4.88021	1.05971e-06	.
12	28526406	rs7309905	C	G	G	N	ADD	375824	0.970919	0.00604763	0.959478	0.982495	-4.88005	1.0606e-06	.
13	73834888	rs7985064	T	G	G	N	ADD	375824	1.02979	0.00601504	1.01772	1.042	4.87979	1.06199e-06	.
13	73835672	rs8000745	C	T	C	N	ADD	375824	1.02979	0.00601722	1.01772	1.04201	4.87924	1.06498e-06	.
7	127742468	rs73239710	C	A	A	N	ADD	375824	1.03247	0.00654869	1.0193	1.0458	4.87891	1.06673e-06	.
6	155914397	rs62427472	G	A	A	N	ADD	375824	0.947592	0.0110357	0.927316	0.968311	-4.87791	1.07215e-06	.
7	127744506	rs144240527	A	ACCC	ACCC	N	ADD	375824	1.03245	0.00654881	1.01929	1.04579	4.87713	1.07642e-06	.
4	79134937	rs181755298	G	A	A	N	ADD	375824	2.26465	0.16769	1.63028	3.14586	4.87459	1.09037e-06	.
16	49508847	rs527259851	G	T	T	N	ADD	375824	2.58614e+97	46.0325	1.69706e+58	3.94099e+136	4.87266	1.10105e-06	.
2	11026215	rs57661162	C	G	G	N	ADD	375824	1.08608	0.0169509	1.05059	1.12277	4.8714	1.10811e-06	.
13	73836590	rs9543300	A	G	A	N	ADD	375824	1.02975	0.00601804	1.01767	1.04196	4.87056	1.11283e-06	.
12	28689514	rs2348418	T	C	C	N	ADD	375824	0.970977	0.00604732	0.959537	0.982554	-4.87028	1.11441e-06	.
6	31972102	6:31972102_T_TG	T	TG	TG	N	ADD	375824	1.05556	0.0111046	1.03283	1.07878	4.86922	1.12037e-06	.
12	28656798	rs9738148	C	G	G	N	ADD	375824	0.970896	0.00606604	0.959421	0.982508	-4.86904	1.12144e-06	.
12	40155056	rs56122050	A	AG	AG	N	ADD	375824	0.970516	0.00614653	0.958895	0.982279	-4.86892	1.12208e-06	.
13	73832490	rs9573146	A	G	A	N	ADD	375824	1.02972	0.00601494	1.01765	1.04193	4.86825	1.12589e-06	.
19	55633815	rs557208860	A	G	G	N	ADD	375824	1.45294	0.0767411	1.25005	1.68877	4.86819	1.12625e-06	.
13	73835824	rs8001390	G	A	G	N	ADD	375824	1.02972	0.00601777	1.01765	1.04194	4.86753	1.13e-06	.
6	31938451	rs35337578	T	C	C	N	ADD	375824	1.05514	0.0110277	1.03258	1.0782	4.86738	1.1309e-06	.
13	73837293	rs4885079	C	T	T	N	ADD	375824	1.03062	0.00619607	1.01818	1.04321	4.86716	1.13211e-06	.
1	234018598	rs78339035	A	G	G	N	ADD	375824	1.06154	0.0122705	1.03631	1.08738	4.86687	1.13382e-06	.
1	77473420	rs6663942	T	G	G	N	ADD	375824	1.04454	0.00895425	1.02637	1.06303	4.86655	1.13565e-06	.
12	28525197	rs11049559	G	A	A	N	ADD	375824	0.971004	0.00604802	0.959562	0.982583	-4.8651	1.14398e-06	.
1	77473860	rs1474752	G	C	C	N	ADD	375824	1.04452	0.00895398	1.02635	1.06301	4.86461	1.14684e-06	.
13	73836097	rs8002827	T	G	T	N	ADD	375824	1.02971	0.00601792	1.01763	1.04192	4.86457	1.14705e-06	.
1	77470926	rs12123297	G	A	A	N	ADD	375824	1.04458	0.00897096	1.02638	1.06311	4.86222	1.16078e-06	.
13	73834535	rs7319076	A	G	A	N	ADD	375824	1.02968	0.00601503	1.01761	1.04189	4.86178	1.16334e-06	.
1	77464294	rs6673583	C	G	G	N	ADD	375824	1.04458	0.00897192	1.02637	1.06311	4.86126	1.1664e-06	.
10	21090155	rs10734036	C	T	T	N	ADD	375824	1.03054	0.00618795	1.01811	1.04311	4.86117	1.16691e-06	.
1	77464831	rs1933399	G	A	A	N	ADD	375824	1.04458	0.00897189	1.02637	1.06311	4.8609	1.16854e-06	.
2	11029156	rs7576044	A	G	G	N	ADD	375824	1.08664	0.0171002	1.05082	1.12367	4.85888	1.18054e-06	.
6	31322224	rs386699124	A	AC	AC	N	ADD	375824	1.0757	0.0150222	1.04449	1.10785	4.85777	1.18715e-06	.
12	28520621	rs10843161	G	C	C	N	ADD	375824	0.971046	0.00604892	0.959602	0.982627	-4.85722	1.19044e-06	.
12	28510476	rs12301674	C	T	T	N	ADD	375824	0.971041	0.00605038	0.959594	0.982624	-4.85704	1.19154e-06	.
1	104234190	rs561339632	C	T	T	N	ADD	375824	0.764507	0.0553142	0.685959	0.85205	-4.85452	1.20681e-06	.
13	73837324	rs9543301	T	C	T	N	ADD	375824	1.02965	0.00601901	1.01757	1.04187	4.85405	1.20966e-06	.
13	73831780	rs9543294	T	C	T	N	ADD	375824	1.02962	0.00601316	1.01755	1.04182	4.85354	1.21278e-06	.
11	97653311	rs534212710	A	G	G	N	ADD	375824	2.24902	0.167047	1.62107	3.12021	4.85189	1.22292e-06	.
12	28536708	rs1032391	A	C	C	N	ADD	375824	0.971081	0.00604872	0.959637	0.982662	-4.85143	1.22573e-06	.
13	73838627	rs1410093	A	G	G	N	ADD	375824	1.03055	0.00620651	1.01809	1.04316	4.84781	1.24834e-06	.
10	21097769	rs3758601	A	G	G	N	ADD	375824	1.03042	0.00618193	1.01801	1.04298	4.84757	1.24983e-06	.
13	73837744	rs1327616	A	G	A	N	ADD	375824	1.0296	0.00601905	1.01752	1.04182	4.84632	1.25773e-06	.
11	116049390	rs547985694	C	A	A	N	ADD	375824	2.63727	0.200102	1.78167	3.90374	4.84625	1.25816e-06	.
12	28710624	rs10771434	A	G	G	N	ADD	375824	0.971169	0.00603806	0.959744	0.982731	-4.84502	1.266e-06	.
2	59788598	rs534873555	C	T	T	N	ADD	375824	1.60082	0.0971252	1.32334	1.9365	4.84445	1.26963e-06	.
10	100065148	rs531486947	T	C	C	N	ADD	375824	1.80096	0.121474	1.4194	2.28508	4.84315	1.27797e-06	.
13	73837374	rs9530179	C	T	C	N	ADD	375824	1.02957	0.0060194	1.0175	1.04179	4.84164	1.28771e-06	.
7	127733822	rs17151739	C	A	A	N	ADD	375824	1.03211	0.00652964	1.01899	1.04541	4.84067	1.29402e-06	.
13	73833507	rs9530178	G	T	G	N	ADD	375824	1.02954	0.00601489	1.01748	1.04175	4.84037	1.296e-06	.
2	11025705	rs7576288	G	A	A	N	ADD	375824	1.08577	0.017004	1.05018	1.12257	4.83964	1.30075e-06	.
6	31607035	rs28732153	C	G	G	N	ADD	375824	1.07364	0.0146916	1.04317	1.10501	4.83652	1.32133e-06	.
7	127737229	rs12537331	G	T	T	N	ADD	375824	1.03211	0.00653555	1.01898	1.04542	4.83622	1.32329e-06	.
12	28476847	rs2126894	A	G	G	N	ADD	375824	0.971175	0.00604808	0.95973	0.982756	-4.83607	1.32433e-06	.
12	28688691	rs12305750	C	T	T	N	ADD	375824	0.970924	0.00610239	0.959381	0.982607	-4.83526	1.32973e-06	.
10	28496575	rs772119823	C	T	T	N	ADD	375824	2.22563	0.165506	1.60907	3.07845	4.8339	1.33884e-06	.
6	31633482	rs28732159	T	C	C	N	ADD	375824	1.07393	0.0147575	1.04331	1.10545	4.83329	1.34295e-06	.
3	8924584	rs141560216	G	A	A	N	ADD	375824	1.308	0.0555608	1.17305	1.45849	4.8326	1.34762e-06	.
12	28669202	rs12302861	A	G	G	N	ADD	375824	0.971092	0.00607096	0.959605	0.982716	-4.83191	1.35228e-06	.
12	28709700	rs2203088	G	A	A	N	ADD	375824	0.971253	0.00603861	0.959826	0.982817	-4.8303	1.36331e-06	.
13	73830278	rs60303875	C	A	A	N	ADD	375824	1.03033	0.00618785	1.01791	1.0429	4.82862	1.37479e-06	.
1	77454397	rs7537085	C	T	T	N	ADD	375824	1.04437	0.00899235	1.02612	1.06294	4.82767	1.38141e-06	.
10	125939360	rs61864018	C	G	C	N	ADD	375824	0.971098	0.00607502	0.959604	0.98273	-4.8276	1.38189e-06	.
13	73831976	rs9543295	C	T	C	N	ADD	375824	1.02945	0.00601353	1.01739	1.04166	4.82732	1.38381e-06	.
12	28711163	rs6487687	A	C	C	N	ADD	375824	0.971275	0.00603802	0.959849	0.982838	-4.82696	1.38633e-06	.
10	21086532	rs3781487	C	G	G	N	ADD	375824	1.03031	0.00618604	1.01789	1.04288	4.82688	1.38691e-06	.
12	28710869	rs7314984	C	T	T	N	ADD	375824	0.97128	0.00603807	0.959853	0.982843	-4.82612	1.3922e-06	.
12	28712470	rs1343859	A	G	G	N	ADD	375824	0.971281	0.00603799	0.959855	0.982844	-4.82595	1.39336e-06	.
2	11025644	rs7603455	C	G	G	N	ADD	375824	1.08558	0.0170165	1.04997	1.1224	4.82571	1.39503e-06	.
20	638975	rs568141774	A	G	G	N	ADD	375824	4.11173	0.293019	2.3153	7.30203	4.82509	1.39941e-06	.
6	31614797	rs28732156	G	A	A	N	ADD	375824	1.07379	0.0147577	1.04318	1.1053	4.82418	1.4058e-06	.
6	31592645	rs28732152	G	A	A	N	ADD	375824	1.07337	0.0146807	1.04292	1.1047	4.82275	1.41589e-06	.
12	28713567	rs7304776	C	A	A	N	ADD	375824	0.971303	0.00603878	0.959875	0.982868	-4.82162	1.42401e-06	.
13	73830241	rs9543293	C	T	C	N	ADD	375824	1.02941	0.00601133	1.01735	1.04161	4.82141	1.42546e-06	.
12	28639148	rs11049661	A	G	G	N	ADD	375824	0.971205	0.00606286	0.959732	0.982814	-4.81921	1.4413e-06	.
1	234010304	rs12030287	A	G	G	N	ADD	375824	1.06139	0.0123649	1.03598	1.08743	4.81869	1.44505e-06	.
12	28713034	rs6487689	C	T	T	N	ADD	375824	0.971331	0.00603777	0.959904	0.982894	-4.81767	1.45244e-06	.
17	63861079	rs563574478	T	C	C	N	ADD	375824	1.82297	0.12464	1.42786	2.32741	4.81761	1.45291e-06	.
12	28715694	rs7978086	G	T	T	N	ADD	375824	0.971336	0.00603751	0.95991	0.982899	-4.81694	1.45778e-06	.
4	11025409	rs543343804	T	C	C	N	ADD	375824	1.24832	0.0460562	1.14057	1.36625	4.81581	1.46603e-06	.
1	77452945	rs7550175	C	G	G	N	ADD	375824	1.04428	0.0090001	1.02602	1.06287	4.81433	1.47696e-06	.
12	28715648	rs7977850	C	T	T	N	ADD	375824	0.971351	0.00603776	0.959924	0.982914	-4.8142	1.4779e-06	.
4	76058710	rs529733088	C	T	T	N	ADD	375824	1.36186	0.0641565	1.20094	1.54433	4.81398	1.47952e-06	.
7	80586440	rs183561926	T	C	C	N	ADD	375824	1.27332	0.0501923	1.15402	1.40495	4.81398	1.47956e-06	.
1	77447547	rs34563548	G	C	C	N	ADD	375824	1.0443	0.00900529	1.02603	1.0629	4.8138	1.48085e-06	.
12	28716130	rs11609924	G	A	A	N	ADD	375824	0.971372	0.0060372	0.959945	0.982934	-4.81122	1.50013e-06	.
12	28711211	rs6487688	T	A	A	N	ADD	375824	0.97136	0.00603979	0.959929	0.982927	-4.81113	1.50077e-06	.
1	77447928	rs113469815	C	T	T	N	ADD	375824	1.04428	0.00900535	1.02601	1.06287	4.8109	1.50249e-06	.
12	28713340	rs6487690	C	G	G	N	ADD	375824	0.971381	0.00603772	0.959953	0.982944	-4.80923	1.51513e-06	.
12	28715517	rs7977525	A	G	G	N	ADD	375824	0.971381	0.0060377	0.959954	0.982944	-4.80919	1.51544e-06	.
12	28715482	rs7977817	G	T	T	N	ADD	375824	0.971381	0.0060377	0.959954	0.982945	-4.80914	1.51582e-06	.
3	72123923	rs28680684	G	T	T	N	ADD	375824	1.03866	0.0078883	1.02273	1.05485	4.80911	1.51607e-06	.
12	28714502	rs7960369	T	C	C	N	ADD	375824	0.971392	0.00603752	0.959965	0.982955	-4.80748	1.52848e-06	.
12	28641574	rs7306581	C	T	T	N	ADD	375824	0.971273	0.00606332	0.959799	0.982884	-4.80723	1.53035e-06	.
1	77450361	rs1102445	T	C	C	N	ADD	375824	1.04421	0.00900144	1.02595	1.0628	4.80604	1.53949e-06	.
12	28717455	rs7957495	G	C	C	N	ADD	375824	0.971398	0.00603828	0.95997	0.982963	-4.80577	1.54159e-06	.
12	28711783	rs7296538	G	C	C	N	ADD	375824	0.9714	0.00603804	0.959972	0.982964	-4.80567	1.54235e-06	.
12	28487765	rs7294553	C	T	T	N	ADD	375824	0.97135	0.00605005	0.9599	0.982937	-4.80467	1.55004e-06	.
1	93447449	rs536827800	T	C	C	N	ADD	375824	1.39886	0.0698755	1.21982	1.60418	4.80367	1.55785e-06	.
1	77449219	rs12143311	A	G	G	N	ADD	375824	1.0442	0.00900367	1.02593	1.06279	4.80359	1.55847e-06	.
12	28638598	rs61922464	T	A	A	N	ADD	375824	0.971295	0.00606311	0.959821	0.982907	-4.80357	1.55858e-06	.
1	234030486	rs56227059	G	A	A	N	ADD	375824	1.04611	0.0093858	1.02705	1.06554	4.80318	1.56163e-06	.
12	28717646	rs11049716	A	G	G	N	ADD	375824	0.9714	0.00604135	0.959965	0.98297	-4.80309	1.56235e-06	.
12	28711684	rs7312339	T	C	C	N	ADD	375824	0.971418	0.00603768	0.959991	0.982982	-4.80286	1.56418e-06	.
1	77471139	rs60514996	G	A	A	N	ADD	375824	1.04398	0.00896242	1.0258	1.06248	4.80178	1.57263e-06	.
1	77451876	rs78600557	G	A	A	N	ADD	375824	1.04417	0.00900232	1.02591	1.06276	4.80134	1.5761e-06	.
12	28714095	rs11049714	G	A	A	N	ADD	375824	0.971435	0.00603763	0.960007	0.982999	-4.8001	1.5859e-06	.
12	28640277	rs11049662	G	A	A	N	ADD	375824	0.971317	0.0060653	0.959839	0.982933	-4.79811	1.60168e-06	.
6	87233160	rs572564466	G	A	A	N	ADD	375824	1.45403	0.0780272	1.24783	1.69429	4.7975	1.60658e-06	.
13	73829536	rs4530012	G	A	G	N	ADD	375824	1.02925	0.00600978	1.0172	1.04144	4.7971	1.60981e-06	.
17	46778575	rs751672123	G	A	A	N	ADD	375824	0.538272	0.12912	0.417922	0.693281	-4.79702	1.61046e-06	.
12	28517664	rs79574037	TA	T	T	N	ADD	375824	0.971384	0.00605315	0.959928	0.982978	-4.79635	1.61586e-06	.
12	28717111	rs2175464	C	A	A	N	ADD	375824	0.971462	0.00603695	0.960035	0.983025	-4.79594	1.61914e-06	.
12	16993914	rs7971214	T	C	T	N	ADD	375824	1.02974	0.00610991	1.01748	1.04214	4.79576	1.62062e-06	.
12	28716805	rs2137072	G	A	A	N	ADD	375824	0.971465	0.00603691	0.960038	0.983027	-4.79559	1.62196e-06	.
12	28717084	rs2137073	A	G	G	N	ADD	375824	0.971465	0.00603692	0.960039	0.983028	-4.79542	1.62338e-06	.
6	44025275	rs9462957	A	G	G	N	ADD	375824	1.03377	0.00692581	1.01983	1.0479	4.795	1.62674e-06	.
7	127740108	rs73239706	C	T	T	N	ADD	375824	1.0319	0.00654989	1.01873	1.04523	4.79373	1.63707e-06	.
12	28717808	rs7136843	C	G	G	N	ADD	375824	0.971447	0.0060436	0.960008	0.983023	-4.79319	1.64153e-06	.
12	28717991	rs7137119	C	A	A	N	ADD	375824	0.971444	0.0060452	0.960002	0.983023	-4.79245	1.64756e-06	.
13	66518954	rs118034599	T	C	C	N	ADD	375824	1.07363	0.014824	1.04288	1.10528	4.79242	1.64779e-06	.
1	234002122	rs78536797	A	T	T	N	ADD	375824	1.06101	0.0123604	1.03562	1.08703	4.79152	1.65524e-06	.
2	11083068	2:11083068_CTGAT_C	CTGAT	C	C	N	ADD	375824	1.09277	0.0185162	1.05383	1.13316	4.79147	1.65563e-06	.
12	16939618	rs1038631	G	A	A	N	ADD	375824	1.0297	0.00610997	1.01744	1.04211	4.79051	1.66358e-06	.
6	71159853	rs552358356	G	A	A	N	ADD	375824	39.5192	0.767522	8.77995	177.878	4.79047	1.66395e-06	.
7	87598864	rs559496567	G	T	T	N	ADD	375824	2.37677	0.180747	1.66776	3.38718	4.78979	1.66952e-06	.
7	47129006	rs761023260	G	A	A	N	ADD	375824	2.36131	0.179436	1.66118	3.35653	4.78843	1.68088e-06	.
1	234036134	rs12038605	G	A	A	N	ADD	375824	1.04587	0.00937068	1.02684	1.06526	4.7863	1.6988e-06	.
10	125939786	rs10794074	A	C	A	N	ADD	375824	0.971003	0.00615524	0.959359	0.982788	-4.78067	1.74716e-06	.
12	28715136	rs11464423	C	CT	CT	N	ADD	375824	0.971508	0.00604671	0.960062	0.98309	-4.78038	1.74962e-06	.
1	234006409	rs57260407	T	A	A	N	ADD	375824	1.06084	0.0123605	1.03545	1.08686	4.77848	1.76628e-06	.
12	28660345	rs10843190	C	T	T	N	ADD	375824	0.971439	0.00606481	0.95996	0.983055	-4.77791	1.7713e-06	.
12	28463892	rs11611382	C	T	T	N	ADD	375824	0.971527	0.00604633	0.960082	0.983109	-4.77748	1.77504e-06	.
12	28463843	rs11611406	G	A	A	N	ADD	375824	0.971529	0.00604629	0.960083	0.98311	-4.77725	1.77707e-06	.
12	28658350	rs6487685	C	T	T	N	ADD	375824	0.971447	0.00606493	0.959968	0.983064	-4.77635	1.78504e-06	.
12	28413206	rs7972954	A	G	G	N	ADD	375824	0.971512	0.0060523	0.960056	0.983105	-4.77534	1.79408e-06	.
12	28493731	rs2100924	C	T	T	N	ADD	375824	0.971515	0.00605223	0.960058	0.983107	-4.77494	1.79757e-06	.
12	28447252	rs12303069	T	C	C	N	ADD	375824	0.971538	0.00604765	0.960091	0.983123	-4.7745	1.80156e-06	.
12	28718108	rs7295120	C	A	A	N	ADD	375824	0.971544	0.00604651	0.960099	0.983127	-4.77437	1.80269e-06	.
15	26016531	rs575254504	A	C	C	N	ADD	375824	3.26999	0.24819	2.01042	5.31871	4.77371	1.80864e-06	.
12	28466571	rs7310297	A	G	G	N	ADD	375824	0.971552	0.006046	0.960107	0.983133	-4.77353	1.81022e-06	.
12	16971085	rs4764293	C	A	C	N	ADD	375824	1.02958	0.00610637	1.01733	1.04197	4.77329	1.81241e-06	.
2	11078210	2:11078210_TA_T	TA	T	T	N	ADD	375824	1.09265	0.018567	1.0536	1.13315	4.77233	1.82107e-06	.
12	28448813	rs11049512	G	A	A	N	ADD	375824	0.971539	0.00605137	0.960084	0.983131	-4.77146	1.82899e-06	.
12	28716730	rs2137071	T	C	C	N	ADD	375824	0.9716	0.00603864	0.960169	0.983168	-4.77106	1.83263e-06	.
4	119240482	rs76842112	A	C	C	N	ADD	375824	0.959967	0.00856358	0.943989	0.976215	-4.77094	1.83372e-06	.
12	28451051	rs755401726	TATTC	T	T	N	ADD	375824	0.971536	0.00605449	0.960076	0.983134	-4.76946	1.84721e-06	.
16	88292550	rs11646882	G	C	C	N	ADD	375824	0.971557	0.00605048	0.960103	0.983147	-4.76917	1.8499e-06	.
12	28442566	rs11049508	G	A	A	N	ADD	375824	0.971572	0.00604844	0.960123	0.983159	-4.76811	1.85965e-06	.
12	28408365	rs1478332	G	A	G	N	ADD	375824	0.971563	0.0060523	0.960106	0.983157	-4.76666	1.87306e-06	.
12	28467564	rs34613897	A	AT	AT	N	ADD	375824	0.971572	0.00605056	0.960118	0.983162	-4.7665	1.87452e-06	.
13	73829245	rs4595684	C	T	C	N	ADD	375824	1.02906	0.00601331	1.017	1.04126	4.76362	1.90154e-06	.
13	73829235	rs4570722	C	T	C	N	ADD	375824	1.02906	0.00601322	1.017	1.04126	4.76355	1.90219e-06	.
13	73829242	rs4564459	G	C	G	N	ADD	375824	1.02906	0.00601305	1.017	1.04126	4.76349	1.90275e-06	.
1	239923390	1:239923390_ATT_A	ATT	A	ATT	N	ADD	375824	1.48614	0.0831793	1.26257	1.74929	4.76297	1.90767e-06	.
12	28716777	rs7968563	T	C	C	N	ADD	375824	0.971644	0.00603943	0.960211	0.983214	-4.76295	1.90782e-06	.
18	35664747	18:35664747_AT_A	AT	A	A	N	ADD	375824	0.965557	0.00736051	0.951727	0.979587	-4.76195	1.91729e-06	.
12	28406157	rs11049486	C	T	C	N	ADD	375824	0.971605	0.00605063	0.960151	0.983196	-4.76078	1.92848e-06	.
12	39549189	rs11170890	G	A	A	N	ADD	375824	0.957166	0.00919901	0.940063	0.97458	-4.75908	1.94473e-06	.
6	32126496	rs28732179	A	C	C	N	ADD	375824	1.06789	0.0138134	1.03937	1.0972	4.75514	1.98307e-06	.
12	28688287	rs11049698	G	A	A	N	ADD	375824	0.971586	0.00606326	0.960108	0.983201	-4.75407	1.99358e-06	.
6	31569520	rs17207190	G	A	A	N	ADD	375824	1.07468	0.0151492	1.04324	1.10706	4.75399	1.9944e-06	.
1	234002787	rs74437470	T	C	C	N	ADD	375824	1.06048	0.0123525	1.03511	1.08647	4.75383	1.99601e-06	.
10	125942043	rs6597772	A	G	A	N	ADD	375824	0.971196	0.00614857	0.959562	0.982971	-4.75346	1.99961e-06	.
12	16936820	rs10082759	A	G	A	N	ADD	375824	1.02947	0.00611102	1.01722	1.04188	4.75332	2.00105e-06	.
12	111016698	rs112488935	C	T	T	N	ADD	375824	1.03879	0.00800679	1.02261	1.05522	4.75271	2.00708e-06	.
5	44663057	rs139373638	A	T	T	N	ADD	375824	1.2238	0.0424969	1.126	1.3301	4.7524	2.0102e-06	.
13	73827582	rs1023101	G	A	A	N	ADD	375824	1.02982	0.00618324	1.01741	1.04238	4.75208	2.01337e-06	.
13	73827728	rs1023100	G	T	T	N	ADD	375824	1.02982	0.00618386	1.01741	1.04238	4.75162	2.01795e-06	.
13	73827213	rs1028957	A	G	A	N	ADD	375824	1.02895	0.00600711	1.01691	1.04114	4.75161	2.01807e-06	.
1	120187851	rs587770471	G	A	A	N	ADD	375824	1.31702	0.0579622	1.17559	1.47547	4.75089	2.02524e-06	.
12	81756088	rs184040144	T	C	C	N	ADD	375824	1.35943	0.064647	1.19765	1.54307	4.74988	2.03535e-06	.
12	28695847	rs7968515	A	G	G	N	ADD	375824	0.971627	0.00606147	0.960152	0.983239	-4.74851	2.04925e-06	.
6	71038806	rs575873742	A	T	T	N	ADD	375824	20.0738	0.631875	5.81804	69.2601	4.74685	2.0661e-06	.
10	21109059	rs10764285	C	T	T	N	ADD	375824	1.03182	0.00659951	1.01856	1.04526	4.74676	2.067e-06	.
12	28717130	rs35278831	C	CTTT	CTTT	N	ADD	375824	0.971451	0.00610267	0.959901	0.98314	-4.74622	2.07249e-06	.
1	104313324	rs141225952	A	G	G	N	ADD	375824	0.858385	0.0321756	0.805924	0.91426	-4.74592	2.07561e-06	.
6	32115222	rs28732178	G	A	A	N	ADD	375824	1.06783	0.0138322	1.03927	1.09717	4.74457	2.08947e-06	.
2	11039823	rs56371443	G	A	A	N	ADD	375824	1.08443	0.0170832	1.04872	1.12135	4.74447	2.09049e-06	.
1	233993931	rs79433753	A	G	G	N	ADD	375824	1.06019	0.0123196	1.0349	1.0861	4.74445	2.09072e-06	.
13	73832079	rs565735075	T	TA	T	N	ADD	375824	1.02925	0.00607771	1.01706	1.04159	4.74384	2.09705e-06	.
20	55328821	20:55328821_TAA_T	TAA	T	T	N	ADD	375824	0.966552	0.00717255	0.953059	0.980235	-4.74316	2.1041e-06	.
6	31612575	rs28732155	C	T	T	N	ADD	375824	1.07267	0.0148095	1.04199	1.10427	4.73717	2.16722e-06	.
13	73829014	rs9543291	G	A	G	N	ADD	375824	1.02887	0.00600866	1.01683	1.04106	4.73683	2.17088e-06	.
12	28709637	rs781230643	CA	C	C	N	ADD	375824	0.971796	0.0060412	0.960357	0.983371	-4.73573	2.18265e-06	.
12	8544693	rs139104135	A	G	G	N	ADD	375824	1.76184	0.119601	1.39367	2.22726	4.73539	2.18636e-06	.
1	101808783	rs573738761	G	A	A	N	ADD	375824	2.07439	0.154148	1.53349	2.80609	4.73358	2.20598e-06	.
4	154902017	rs137942610	G	A	A	N	ADD	375824	1.22498	0.0428734	1.12625	1.33236	4.73304	2.21178e-06	.
13	73816387	rs11619302	G	A	A	N	ADD	375824	0.969392	0.0065679	0.956993	0.981952	-4.73304	2.21184e-06	.
12	28689988	rs16932891	A	G	G	N	ADD	375824	0.971718	0.006062	0.960241	0.983332	-4.73271	2.21546e-06	.
6	31633833	rs147357294	G	GT	GT	N	ADD	375824	1.07251	0.0147914	1.04186	1.10406	4.73246	2.21812e-06	.
12	28233833	rs11049327	G	A	G	N	ADD	375824	0.971772	0.00605143	0.960314	0.983366	-4.73184	2.22496e-06	.
8	137799207	rs527320717	A	G	G	N	ADD	375824	1.7809	0.121967	1.40224	2.26183	4.73178	2.22563e-06	.
12	28689836	rs1527578	A	G	G	N	ADD	375824	0.971725	0.006062	0.960248	0.983339	-4.73151	2.22856e-06	.
12	28723964	rs1581074	C	T	T	N	ADD	375824	0.9718	0.00604693	0.960351	0.983386	-4.73048	2.23984e-06	.
12	28688420	rs11049699	C	T	T	N	ADD	375824	0.971726	0.00606304	0.960247	0.983343	-4.73046	2.24014e-06	.
13	73824307	rs55791664	C	CTTGT	CTTGT	N	ADD	375824	1.02987	0.00622315	1.01739	1.04251	4.7296	2.24961e-06	.
12	28680867	rs11049695	C	T	T	N	ADD	375824	0.971746	0.0060631	0.960267	0.983363	-4.72705	2.27811e-06	.
12	16976714	rs10772973	T	A	T	N	ADD	375824	1.02928	0.00610613	1.01704	1.04167	4.72658	2.28333e-06	.
13	73824099	rs55813511	T	C	C	N	ADD	375824	1.02986	0.00622547	1.01737	1.0425	4.726	2.28988e-06	.
3	54089542	rs1449341	G	T	G	N	ADD	375824	1.03471	0.00721995	1.02017	1.04946	4.72595	2.29046e-06	.
22	48104474	22:48104474_ATAT_A	ATAT	A	A	N	ADD	375824	2.29323	0.175628	1.62537	3.23551	4.72568	2.29351e-06	.
9	27860612	rs761679132	T	C	C	N	ADD	375824	3.15081	0.242879	1.95742	5.0718	4.72523	2.29857e-06	.
12	28680858	rs11049694	A	C	C	N	ADD	375824	0.971761	0.0060626	0.960282	0.983377	-4.72494	2.30187e-06	.
8	72663845	rs548420390	C	T	T	N	ADD	375824	1.77156	0.121031	1.39744	2.24583	4.72491	2.30215e-06	.
12	28411244	12:28411244_TATC_T	TATC	T	T	N	ADD	375824	0.971775	0.00605962	0.960302	0.983385	-4.72489	2.30236e-06	.
6	84553206	6:84553206_T_C	T	C	C	N	ADD	375824	6.23874	0.387498	2.91916	13.3332	4.72461	2.30554e-06	.
11	80695294	rs572711881	G	A	A	N	ADD	375824	1.23926e+106	51.7096	1.19634e+62	1.28373e+150	4.72424	2.3098e-06	.
13	73824083	rs4143043	A	G	G	N	ADD	375824	1.02982	0.00622449	1.01734	1.04246	4.72137	2.34257e-06	.
6	83597039	6:83597039_CA_C	CA	C	C	N	ADD	375824	1.03554	0.00739771	1.02064	1.05067	4.72116	2.34501e-06	.
12	110892144	rs73191804	T	C	C	N	ADD	375824	1.03879	0.00806194	1.0225	1.05533	4.72052	2.35246e-06	.
3	71252122	rs142690360	C	A	A	N	ADD	375824	1.68587	0.110641	1.35721	2.09412	4.72049	2.35276e-06	.
12	111037344	rs11065675	G	A	A	N	ADD	375824	1.03827	0.00795782	1.0222	1.05459	4.71954	2.36381e-06	.
6	31562107	rs28895015	C	T	T	N	ADD	375824	1.07255	0.0148413	1.0418	1.10421	4.71919	2.36783e-06	.
6	31566109	rs199682092	C	CATAT	CATAT	N	ADD	375824	1.07254	0.0148461	1.04178	1.1042	4.71684	2.39534e-06	.
12	28499875	rs11049546	C	T	T	N	ADD	375824	0.971858	0.00605223	0.960398	0.983455	-4.71646	2.39982e-06	.
6	31511579	rs41293923	G	T	T	N	ADD	375824	1.07249	0.0148409	1.04174	1.10414	4.71549	2.41135e-06	.
7	7536506	rs62453192	C	T	T	N	ADD	375824	1.06224	0.0128054	1.03591	1.08924	4.71507	2.41625e-06	.
12	28724683	rs7299042	G	T	T	N	ADD	375824	0.971902	0.00604647	0.960453	0.983489	-4.71347	2.43534e-06	.
12	28418565	12:28418565_GT_G	GT	G	G	N	ADD	375824	0.971862	0.00605537	0.960396	0.983465	-4.71347	2.43538e-06	.
6	156016925	rs149287390	T	G	G	N	ADD	375824	0.935552	0.0141362	0.909987	0.961835	-4.71263	2.4454e-06	.
17	46599251	rs774311422	G	A	A	N	ADD	375824	0.512497	0.141853	0.388101	0.676763	-4.71234	2.44887e-06	.
12	28682709	rs7316797	T	C	C	N	ADD	375824	0.971838	0.00606217	0.960359	0.983454	-4.71217	2.45099e-06	.
12	28423474	rs7298379	C	T	T	N	ADD	375824	0.971865	0.00605651	0.960397	0.98347	-4.71201	2.45284e-06	.
6	31509980	rs41293919	G	T	T	N	ADD	375824	1.07242	0.0148407	1.04168	1.10407	4.7113	2.46143e-06	.
7	127688150	rs4731392	A	G	G	N	ADD	375824	1.03081	0.00643996	1.01788	1.0439	4.71126	2.46187e-06	.
12	39541580	rs12422434	C	T	T	N	ADD	375824	0.957606	0.00919544	0.940502	0.975021	-4.71089	2.4664e-06	.
11	10226754	rs76266926	A	G	G	N	ADD	375824	1.11175	0.02249	1.06381	1.16186	4.71049	2.47122e-06	.
19	30967836	rs7252241	G	T	T	N	ADD	375824	0.950383	0.010807	0.930465	0.970729	-4.70895	2.48998e-06	.
2	42271939	rs186175312	C	T	T	N	ADD	375824	2.15991	0.163555	1.56754	2.97615	4.70832	2.49763e-06	.
12	28684182	rs4144964	C	T	T	N	ADD	375824	0.971865	0.00606338	0.960384	0.983483	-4.70669	2.51777e-06	.
1	104304121	1:104304121_AC_A	AC	A	A	N	ADD	375824	0.857764	0.0326039	0.804665	0.914366	-4.70577	2.52904e-06	.
13	78912121	rs79672413	C	T	T	N	ADD	375824	1.19765	0.0383275	1.11098	1.29108	4.70573	2.52963e-06	.
3	43923130	rs187888795	G	A	A	N	ADD	375824	1.49426	0.0853544	1.26408	1.76637	4.70548	2.53266e-06	.
12	28684020	rs7136139	T	A	A	N	ADD	375824	0.971876	0.00606273	0.960396	0.983494	-4.7053	2.53494e-06	.
6	31492279	rs41293911	C	T	T	N	ADD	375824	1.07233	0.0148413	1.04158	1.10398	4.70519	2.53634e-06	.
6	31492870	rs41293915	T	C	C	N	ADD	375824	1.07233	0.0148416	1.04158	1.10398	4.70506	2.53797e-06	.
2	41402499	rs564828250	C	T	T	N	ADD	375824	133673	2.50986	976.44	18299600	4.70271	2.5673e-06	.
6	31556205	rs28732144	G	A	A	N	ADD	375824	1.07221	0.0148271	1.0415	1.10383	4.70238	2.57141e-06	.
12	28713694	rs34255449	A	ATTG	ATTG	N	ADD	375824	0.971983	0.00604577	0.960533	0.983569	-4.70032	2.59757e-06	.
6	31975110	rs41315832	C	T	T	N	ADD	375824	1.05984	0.0123649	1.03446	1.08583	4.6999	2.60284e-06	.
7	127743022	rs12534062	T	G	G	N	ADD	375824	1.03095	0.00648631	1.01793	1.04414	4.69913	2.61274e-06	.
12	28676960	rs11502741	A	T	T	N	ADD	375824	0.971907	0.0060639	0.960425	0.983527	-4.69907	2.61344e-06	.
12	28697392	rs2881910	C	T	T	N	ADD	375824	0.971939	0.0060575	0.960468	0.983547	-4.6987	2.61822e-06	.
19	30967249	rs73552170	A	G	G	N	ADD	375824	0.950496	0.010806	0.930577	0.970842	-4.69842	2.62183e-06	.
6	31558264	rs28732145	A	G	G	N	ADD	375824	1.07239	0.0148765	1.04157	1.10411	4.69769	2.63121e-06	.
15	96812216	rs567563456	C	G	G	N	ADD	375824	2.4063	0.186953	1.66807	3.47124	4.69685	2.64202e-06	.
10	96959703	10:96959703_G_A	G	A	A	N	ADD	375824	0.784172	0.0517683	0.70851	0.867913	-4.69645	2.64722e-06	.
2	17430004	rs13413225	C	A	A	N	ADD	375824	0.960075	0.00868003	0.94388	0.976548	-4.69397	2.67959e-06	.
2	17430010	rs13426285	A	G	G	N	ADD	375824	0.960075	0.00868003	0.94388	0.976548	-4.69397	2.67959e-06	.
6	31543758	rs3093661	G	A	A	N	ADD	375824	1.07138	0.0146901	1.04098	1.10268	4.69368	2.68329e-06	.
5	88150796	rs757969223	T	C	C	N	ADD	375824	4.17657	0.304634	2.29887	7.58796	4.69249	2.69906e-06	.
12	81712359	rs147531424	C	G	G	N	ADD	375824	1.34978	0.063934	1.19081	1.52997	4.69142	2.71311e-06	.
2	15906002	rs574626364	C	T	T	N	ADD	375824	1.47969	0.0835294	1.25624	1.7429	4.69099	2.71885e-06	.
20	16765312	rs540287130	T	G	G	N	ADD	375824	3.2407	0.250688	1.98268	5.29694	4.69024	2.72884e-06	.
2	24117032	rs565400321	G	C	C	N	ADD	375824	4.22555	0.307324	2.3136	7.71753	4.68935	2.74078e-06	.
6	32399286	rs9501624	A	G	G	N	ADD	375824	1.05604	0.0116292	1.03224	1.08039	4.68889	2.7469e-06	.
12	28432171	rs765274327	TTGTCTC	T	T	N	ADD	375824	0.971979	0.00606251	0.960498	0.983597	-4.68804	2.7584e-06	.
1	56524298	rs116376327	G	A	A	N	ADD	375824	1.14843	0.0295236	1.08387	1.21685	4.68774	2.76241e-06	.
12	39547665	rs11170885	C	T	T	N	ADD	375824	0.957847	0.00918967	0.940749	0.975255	-4.68649	2.77926e-06	.
3	44974273	rs772382416	AAAAC	A	A	N	ADD	375824	0.959827	0.00874921	0.943509	0.976429	-4.68633	2.78141e-06	.
6	31503426	rs2516474	T	G	G	N	ADD	375824	1.07199	0.0148352	1.04127	1.10362	4.68619	2.78333e-06	.
12	74737474	rs575754006	G	T	T	N	ADD	375824	1.98588	0.146407	1.4905	2.64591	4.68598	2.7862e-06	.
3	70482070	rs80253688	T	G	G	N	ADD	375824	0.854693	0.0335191	0.800348	0.912729	-4.68427	2.80954e-06	.
12	16950098	12:16950098_TAGAG_T	TAGAG	T	TAGAG	N	ADD	375824	1.02904	0.00611152	1.01679	1.04144	4.68387	2.81513e-06	.
19	30967564	rs7248897	G	A	A	N	ADD	375824	0.950641	0.0108071	0.930717	0.970992	-4.68383	2.81558e-06	.
3	130691848	rs1745658	T	C	T	N	ADD	375824	1.02876	0.00605321	1.01662	1.04104	4.68373	2.81707e-06	.
12	28478771	rs12311504	A	G	G	N	ADD	375824	0.971898	0.00608818	0.96037	0.983565	-4.6819	2.84234e-06	.
19	30969282	rs11883011	C	T	T	N	ADD	375824	0.949941	0.0109694	0.929736	0.970586	-4.68166	2.84568e-06	.
2	29410107	rs147625182	C	T	T	N	ADD	375824	3.42075	0.262742	2.04397	5.7249	4.68087	2.85665e-06	.
7	127730769	rs73239704	G	A	A	N	ADD	375824	1.03081	0.00648606	1.01779	1.044	4.67873	2.88664e-06	.
12	110696757	rs1265775	A	T	A	N	ADD	375824	1.0383	0.0080357	1.02208	1.05478	4.67731	2.90668e-06	.
8	20527484	rs568904263	C	G	G	N	ADD	375824	0.716544	0.0712712	0.623127	0.823965	-4.67673	2.91485e-06	.
12	28698244	rs7315631	A	G	G	N	ADD	375824	0.972075	0.00605754	0.960602	0.983685	-4.6755	2.93239e-06	.
18	35694173	rs7229072	C	T	T	N	ADD	375824	0.965601	0.00748758	0.951534	0.979876	-4.67501	2.93933e-06	.
6	31474820	rs41293883	C	T	T	N	ADD	375824	1.07119	0.0147149	1.04074	1.10254	4.6738	2.95683e-06	.
1	77465984	rs199985630	G	C	C	N	ADD	375824	1.04137	0.00867395	1.02382	1.05923	4.67351	2.96098e-06	.
12	16916169	rs7296019	A	C	A	N	ADD	375824	1.02895	0.00610658	1.0167	1.04134	4.67293	2.96929e-06	.
12	16915994	rs10846422	G	A	G	N	ADD	375824	1.02894	0.00610612	1.0167	1.04133	4.67286	2.97041e-06	.
12	16960793	rs10772966	C	T	C	N	ADD	375824	1.02887	0.00609291	1.01665	1.04123	4.67074	3.00119e-06	.
9	4688433	rs72695829	T	C	C	N	ADD	375824	1.08639	0.0177406	1.04926	1.12483	4.67068	3.00206e-06	.
6	32100346	6:32100346_TTTTG_T	TTTTG	T	T	N	ADD	375824	1.06643	0.0137716	1.03803	1.09561	4.67027	3.008e-06	.
6	31530810	rs28732143	G	A	A	N	ADD	375824	1.07176	0.0148484	1.04102	1.10341	4.66731	3.05163e-06	.
6	32085278	rs28732175	C	T	T	N	ADD	375824	1.07162	0.0148225	1.04093	1.1032	4.66639	3.0654e-06	.
6	31475628	rs4959077	G	A	A	N	ADD	375824	1.07102	0.0147031	1.04059	1.10233	4.66632	3.06635e-06	.
11	46114310	rs10681499	C	CTT	C	N	ADD	375824	1.03878	0.0081541	1.02231	1.05552	4.6662	3.06826e-06	.
19	30966217	rs1978721	G	A	A	N	ADD	375824	0.950899	0.0107961	0.93099	0.971235	-4.66342	3.10991e-06	.
7	127716892	rs78066960	G	A	A	N	ADD	375824	1.03073	0.00649012	1.0177	1.04392	4.66329	3.112e-06	.
21	47168164	rs752878921	C	T	T	N	ADD	375824	2.10438	0.159558	1.53925	2.877	4.66302	3.11598e-06	.
2	170813873	rs573622688	T	C	C	N	ADD	375824	1.80617	0.126819	1.40868	2.31584	4.66186	3.13361e-06	.
3	173062058	rs543954192	A	T	T	N	ADD	375824	4.90525	0.341177	2.51333	9.57353	4.66123	3.14328e-06	.
15	38101660	rs374879554	C	CA	CA	N	ADD	375824	0.969728	0.00659496	0.957274	0.982344	-4.66115	3.14451e-06	.
6	32071010	rs28732173	G	A	A	N	ADD	375824	1.06902	0.0143191	1.03943	1.09944	4.66089	3.1485e-06	.
13	44034570	rs9567194	A	G	G	N	ADD	375824	1.04988	0.010447	1.0286	1.0716	4.65944	3.17077e-06	.
6	31481133	rs41293895	T	C	C	N	ADD	375824	1.07102	0.0147285	1.04054	1.10239	4.65842	3.18643e-06	.
3	161114282	3:161114282_T_C	T	C	C	N	ADD	375824	1.95373	0.143774	1.47396	2.58968	4.6583	3.18834e-06	.
6	31532140	6:31532140_TC_T	TC	T	T	N	ADD	375824	1.07158	0.014842	1.04086	1.10321	4.65811	3.19123e-06	.
6	31472338	6:31472338_CTGGA_C	CTGGA	C	C	N	ADD	375824	1.07632	0.0157895	1.04352	1.11015	4.65798	3.19321e-06	.
6	31472345	6:31472345_CTAAT_C	CTAAT	C	C	N	ADD	375824	1.07632	0.0157895	1.04352	1.11015	4.65798	3.19321e-06	.
12	16940641	rs7296745	T	G	G	N	ADD	375824	1.0291	0.00615822	1.01675	1.04159	4.65761	3.19894e-06	.
12	28713946	rs530511022	A	AT	AT	N	ADD	375824	0.972211	0.00605127	0.960748	0.98381	-4.65736	3.20292e-06	.
12	16936369	rs1906498	G	A	G	N	ADD	375824	1.02882	0.00610156	1.01659	1.0412	4.65718	3.20566e-06	.
12	28717129	rs5797273	C	CCTT	CCTT	N	ADD	375824	0.972085	0.00608011	0.96057	0.983738	-4.6565	3.21632e-06	.
3	70501971	rs373646024	G	A	A	N	ADD	375824	0.826771	0.0408521	0.763153	0.895692	-4.65649	3.2164e-06	.
17	68419103	rs74735742	A	C	C	N	ADD	375824	0.760902	0.0586953	0.678215	0.853671	-4.6554	3.23347e-06	.
12	16942785	rs7302521	G	T	T	N	ADD	375824	1.02907	0.00615742	1.01673	1.04157	4.65446	3.24829e-06	.
12	16973068	rs10846444	C	A	C	N	ADD	375824	1.02878	0.00609566	1.01656	1.04114	4.65438	3.2496e-06	.
12	16962661	rs10846433	C	T	C	N	ADD	375824	1.02877	0.00609365	1.01655	1.04113	4.65407	3.25445e-06	.
12	16946975	rs1488081	G	A	G	N	ADD	375824	1.02879	0.00609842	1.01656	1.04116	4.65393	3.25661e-06	.
6	31481753	rs41293899	G	T	T	N	ADD	375824	1.07096	0.01473	1.04048	1.10233	4.65388	3.25743e-06	.
19	54185123	rs151120317	T	A	A	N	ADD	375824	3.13322	0.245422	1.93681	5.06868	4.65347	3.26395e-06	.
1	233993694	rs74543988	A	G	G	N	ADD	375824	1.05905	0.0123306	1.03376	1.08496	4.65273	3.27561e-06	.
2	101649258	rs555396022	T	C	C	N	ADD	375824	1.73342	0.118259	1.3748	2.18557	4.65161	3.29355e-06	.
6	31547115	rs3093727	G	A	A	N	ADD	375824	1.07143	0.0148359	1.04073	1.10305	4.65079	3.30661e-06	.
12	16926054	rs2417611	T	A	A	N	ADD	375824	1.02879	0.00610393	1.01656	1.04118	4.65074	3.30747e-06	.
3	54111877	rs750379	T	C	T	N	ADD	375824	1.03316	0.0070163	1.01905	1.04747	4.65001	3.31918e-06	.
6	31453290	rs2905736	G	A	A	N	ADD	375824	1.07739	0.0160314	1.04407	1.11178	4.64998	3.31965e-06	.
6	31482626	rs4959078	G	A	A	N	ADD	375824	1.07089	0.0147291	1.04041	1.10225	4.64972	3.32391e-06	.
3	161329027	3:161329027_C_T	C	T	T	N	ADD	375824	1.94978	0.143604	1.47146	2.58358	4.64971	3.32401e-06	.
18	35682849	rs7232390	G	A	A	N	ADD	375824	0.965788	0.0074875	0.951718	0.980066	-4.6492	3.33231e-06	.
10	96979645	rs150021883	C	T	T	N	ADD	375824	0.803869	0.0469644	0.733177	0.881376	-4.64862	3.34165e-06	.
12	28279576	rs10843108	T	A	T	N	ADD	375824	0.972023	0.00610429	0.960462	0.983722	-4.64856	3.34266e-06	.
11	10191436	rs111377412	G	C	C	N	ADD	375824	1.11633	0.0236766	1.06571	1.16936	4.64795	3.35246e-06	.
12	16971926	rs4764294	C	A	C	N	ADD	375824	1.02873	0.00609559	1.01652	1.0411	4.64754	3.35915e-06	.
6	31546789	rs3093726	T	C	C	N	ADD	375824	1.07138	0.0148362	1.04068	1.10299	4.64748	3.36014e-06	.
12	28698528	rs7316351	G	A	A	N	ADD	375824	0.972242	0.00605763	0.960767	0.983854	-4.64712	3.36593e-06	.
6	31519365	rs28732141	C	T	T	N	ADD	375824	1.07139	0.0148395	1.04067	1.10301	4.64661	3.37436e-06	.
3	161436832	rs376124341	A	G	G	N	ADD	375824	1.92827	0.14132	1.46175	2.54366	4.64632	3.37902e-06	.
12	16959144	rs764073	G	A	G	N	ADD	375824	1.02871	0.00609285	1.0165	1.04107	4.64545	3.39331e-06	.
6	31462648	rs41293856	G	T	T	N	ADD	375824	1.07143	0.0148515	1.04069	1.10307	4.64537	3.39469e-06	.
12	16977476	rs10846445	T	C	T	N	ADD	375824	1.02902	0.00615866	1.01667	1.04152	4.6449	3.40245e-06	.
19	30967069	rs4355038	C	T	T	N	ADD	375824	0.95099	0.0108193	0.931036	0.971371	-4.64466	3.40645e-06	.
6	31521095	rs28732142	C	T	T	N	ADD	375824	1.07136	0.0148405	1.04065	1.10298	4.64457	3.40785e-06	.
7	117037430	7:117037430_G_A	G	A	A	N	ADD	375824	2.61271	0.206803	1.74205	3.91853	4.64398	3.41766e-06	.
7	127707953	rs756015782	CT	C	C	N	ADD	375824	1.03054	0.00647841	1.01754	1.04371	4.64375	3.42141e-06	.
2	53213539	rs528415175	C	T	T	N	ADD	375824	2.09251	0.159003	1.53223	2.85767	4.64373	3.42175e-06	.
15	74718699	rs11852760	A	G	A	N	ADD	375824	0.972135	0.00608692	0.960606	0.983802	-4.64281	3.43706e-06	.
6	32406245	6:32406245_CA_C	CA	C	CA	N	ADD	375824	1.03433	0.00727049	1.01969	1.04917	4.64248	3.44244e-06	.
18	35664327	rs8085401	A	G	G	N	ADD	375824	0.96593	0.00746724	0.951896	0.980171	-4.64214	3.44827e-06	.
16	75153804	rs71378741	G	GA	GA	N	ADD	375824	1.04513	0.00951298	1.02582	1.0648	4.63987	3.48634e-06	.
12	16958307	rs7303760	A	G	A	N	ADD	375824	1.02896	0.00615329	1.01662	1.04144	4.63922	3.49723e-06	.
6	31478960	rs7757162	G	A	A	N	ADD	375824	1.07136	0.0148597	1.0406	1.10302	4.63849	3.5097e-06	.
6	31479223	rs7757383	C	T	T	N	ADD	375824	1.07135	0.0148598	1.0406	1.10301	4.63808	3.51653e-06	.
8	18177380	rs775034457	T	A	A	N	ADD	375824	1.71467	0.116307	1.36515	2.15368	4.6362	3.54866e-06	.
6	31468404	rs41293879	C	A	A	N	ADD	375824	1.07059	0.0147123	1.04016	1.10191	4.63614	3.54981e-06	.
6	31464091	rs41293860	G	A	A	N	ADD	375824	1.07056	0.0147085	1.04014	1.10187	4.63571	3.55717e-06	.
10	129468018	rs188456087	A	T	T	N	ADD	375824	1.43623	0.0780994	1.23238	1.6738	4.6354	3.56254e-06	.
18	35664166	rs8086237	T	C	C	N	ADD	375824	0.965974	0.00746837	0.951937	0.980217	-4.63539	3.56262e-06	.
17	80962961	rs377755649	C	T	T	N	ADD	375824	3.65543	0.27965	2.113	6.32378	4.63512	3.56727e-06	.
13	44034774	rs9567196	C	T	T	N	ADD	375824	1.04962	0.0104487	1.02834	1.07134	4.63499	3.5696e-06	.
10	21115608	rs10828139	A	C	C	N	ADD	375824	1.03102	0.00659217	1.01778	1.04443	4.63408	3.58529e-06	.
18	35679980	rs9946258	A	G	G	N	ADD	375824	0.966012	0.00746308	0.951985	0.980246	-4.6333	3.59887e-06	.
18	35688512	rs11875028	C	T	T	N	ADD	375824	0.966027	0.00746358	0.951999	0.980263	-4.63091	3.64056e-06	.
6	141527434	rs533192628	C	T	T	N	ADD	375824	1.74337	0.120035	1.3779	2.20579	4.63052	3.64753e-06	.
18	35683679	rs9807339	T	A	A	N	ADD	375824	0.966028	0.00746426	0.951998	0.980265	-4.63038	3.65003e-06	.
18	35674813	rs9950743	A	G	G	N	ADD	375824	0.966033	0.00746344	0.952005	0.980268	-4.63016	3.65388e-06	.
12	16952541	rs7976432	T	A	A	N	ADD	375824	1.02881	0.00613448	1.01651	1.04125	4.62994	3.65779e-06	.
6	31479535	rs41293887	T	A	A	N	ADD	375824	1.07047	0.0147103	1.04005	1.10179	4.62948	3.66593e-06	.
18	35675370	rs16969717	G	A	A	N	ADD	375824	0.966039	0.00746342	0.952011	0.980274	-4.62939	3.66739e-06	.
12	110741356	rs10774600	T	C	T	N	ADD	375824	1.03814	0.00808455	1.02181	1.05472	4.62931	3.66891e-06	.
6	31465917	rs3828917	G	T	T	N	ADD	375824	1.07045	0.0147065	1.04003	1.10175	4.62904	3.67363e-06	.
12	16937829	rs4764292	C	T	C	N	ADD	375824	1.02864	0.00610113	1.01642	1.04102	4.62902	3.67394e-06	.
12	28283557	rs4931726	C	T	C	N	ADD	375824	0.972172	0.00609696	0.960624	0.983859	-4.62887	3.67664e-06	.
13	44034119	rs9533495	G	A	A	N	ADD	375824	1.04955	0.0104486	1.02827	1.07126	4.62835	3.68587e-06	.
6	31480005	rs41293891	G	A	A	N	ADD	375824	1.07045	0.0147106	1.04003	1.10176	4.62796	3.69293e-06	.
12	16948548	rs9669761	C	T	C	N	ADD	375824	1.02862	0.00609774	1.0164	1.04099	4.62741	3.70274e-06	.
18	35671901	rs9966304	A	G	G	N	ADD	375824	0.966054	0.00746352	0.952025	0.980289	-4.6273	3.70455e-06	.
18	35685253	rs9807134	C	T	T	N	ADD	375824	0.966054	0.00746378	0.952025	0.98029	-4.62704	3.70938e-06	.
18	35691966	rs9304183	T	C	C	N	ADD	375824	0.966051	0.00746457	0.95202	0.980288	-4.62702	3.7097e-06	.
20	49279526	rs562639232	G	A	A	N	ADD	375824	3.61023	0.277467	2.09583	6.21892	4.62677	3.7142e-06	.
18	35663964	rs10502684	A	G	G	N	ADD	375824	0.966038	0.00746795	0.952001	0.980281	-4.62676	3.71423e-06	.
18	35673106	rs9946658	A	G	G	N	ADD	375824	0.966065	0.00746347	0.952036	0.9803	-4.62579	3.73176e-06	.
18	35683309	rs7236639	C	T	T	N	ADD	375824	0.96606	0.00746463	0.952029	0.980298	-4.62573	3.73288e-06	.
6	81872212	rs6924063	T	C	C	N	ADD	375824	0.970263	0.00652748	0.957928	0.982755	-4.62485	3.74875e-06	.
8	142236255	rs35169207	C	T	T	N	ADD	375824	1.04495	0.00950839	1.02566	1.06461	4.62423	3.75984e-06	.
3	33119649	rs115083322	T	C	C	N	ADD	375824	1.09751	0.0201221	1.05507	1.14166	4.6241	3.76224e-06	.
12	16948097	rs9668519	T	A	T	N	ADD	375824	1.0286	0.00609785	1.01638	1.04096	4.62383	3.76718e-06	.
6	31546495	rs3093668	G	C	C	N	ADD	375824	1.07026	0.0146877	1.03989	1.10152	4.62323	3.77803e-06	.
18	35682230	rs9959112	G	C	C	N	ADD	375824	0.966082	0.00746503	0.95205	0.98032	-4.62249	3.79162e-06	.
18	35688537	rs11875029	C	T	T	N	ADD	375824	0.966092	0.00746363	0.952062	0.980328	-4.62198	3.80102e-06	.
18	35672619	rs9956147	T	C	C	N	ADD	375824	0.966097	0.00746341	0.952067	0.980333	-4.62141	3.81138e-06	.
12	28283780	rs7310453	A	G	A	N	ADD	375824	0.972215	0.00609764	0.960666	0.983904	-4.62111	3.817e-06	.
12	110996263	rs73191844	T	G	G	N	ADD	375824	1.03749	0.00796412	1.02142	1.05381	4.62098	3.8194e-06	.
18	35672416	rs9966896	C	A	A	N	ADD	375824	0.966101	0.00746342	0.952072	0.980337	-4.62081	3.8225e-06	.
12	92371629	rs571901930	C	G	G	N	ADD	375824	2.43981	0.193045	1.67123	3.56185	4.62027	3.83245e-06	.
6	32136029	rs1802036	A	G	G	N	ADD	375824	1.07139	0.0149276	1.0405	1.1032	4.61954	3.84594e-06	.
18	35685591	rs2861620	C	T	T	N	ADD	375824	0.96611	0.00746363	0.95208	0.980346	-4.61947	3.84722e-06	.
18	35694180	rs7230192	T	C	C	N	ADD	375824	0.966017	0.00748443	0.95195	0.980293	-4.61939	3.84872e-06	.
1	233986776	rs12049086	G	A	A	N	ADD	375824	1.05888	0.0123853	1.03349	1.0849	4.61932	3.84997e-06	.
18	35687159	rs2200261	A	G	G	N	ADD	375824	0.966112	0.0074634	0.952082	0.980348	-4.61931	3.85021e-06	.
2	103066532	rs185403797	G	A	A	N	ADD	375824	1.27385	0.0523989	1.14952	1.41162	4.61921	3.85199e-06	.
12	28278235	rs10843107	G	A	G	N	ADD	375824	0.972181	0.00610849	0.960611	0.983891	-4.61865	3.86245e-06	.
6	25434518	rs1028885	G	A	G	N	ADD	375824	0.968133	0.007012	0.954919	0.98153	-4.61862	3.86303e-06	.
12	16984747	rs11057081	G	A	G	N	ADD	375824	1.02854	0.0060946	1.01633	1.0409	4.61727	3.88822e-06	.
2	240634068	rs114234540	C	T	T	N	ADD	375824	2.33811	0.183982	1.63027	3.35328	4.61646	3.90349e-06	.
19	30968371	rs1978720	G	A	A	N	ADD	375824	0.951279	0.0108203	0.931317	0.971668	-4.61616	3.90903e-06	.
12	16967571	rs10772970	T	G	T	N	ADD	375824	1.02883	0.00615643	1.01649	1.04131	4.61594	3.91328e-06	.
18	35668008	rs1385031	G	C	C	N	ADD	375824	0.966139	0.00746422	0.952108	0.980378	-4.61497	3.93157e-06	.
18	35668701	rs7232876	G	A	A	N	ADD	375824	0.966141	0.00746431	0.952109	0.980379	-4.6147	3.93669e-06	.
13	73831821	rs4885077	C	T	T	N	ADD	375824	1.02828	0.00604406	1.01617	1.04054	4.61445	3.94132e-06	.
17	27174931	17:27174931_CA_C	CA	C	C	N	ADD	375824	0.966131	0.00746708	0.952094	0.980374	-4.61437	3.94293e-06	.
2	109630004	rs577038700	C	T	T	N	ADD	375824	2.17519	0.16848	1.56346	3.02627	4.6125	3.97854e-06	.
4	73043034	rs7665616	G	A	A	N	ADD	375824	3.32623	0.260564	1.996	5.543	4.61245	3.97953e-06	.
6	31974671	rs28615950	G	A	A	N	ADD	375824	1.05117	0.0108185	1.02911	1.07369	4.61244	3.97963e-06	.
12	16943801	rs1994476	C	T	C	N	ADD	375824	1.02853	0.00609873	1.01631	1.0409	4.61234	3.98166e-06	.
12	28572687	12:28572687_AT_A	AT	A	AT	N	ADD	375824	0.972022	0.00615335	0.960369	0.983816	-4.61167	3.99439e-06	.
7	127699186	rs12533765	A	G	G	N	ADD	375824	1.03119	0.00666125	1.01782	1.04474	4.61119	4.00365e-06	.
12	16951670	rs1488077	C	A	C	N	ADD	375824	1.02851	0.00609601	1.01629	1.04087	4.61091	4.00917e-06	.
6	31483892	rs41293907	A	T	T	N	ADD	375824	1.07019	0.0147133	1.03977	1.1015	4.61029	4.02109e-06	.
6	31972370	rs28552706	G	C	C	N	ADD	375824	1.05456	0.0115235	1.03101	1.07865	4.61018	4.02313e-06	.
3	12938111	rs534446756	C	T	T	N	ADD	375824	4.10308	0.306247	2.2513	7.47804	4.60981	4.03036e-06	.
6	54722571	rs115655448	A	G	G	N	ADD	375824	4.05061	0.303461	2.23467	7.3422	4.60972	4.03219e-06	.
1	233987066	rs77765631	C	G	G	N	ADD	375824	1.05874	0.0123838	1.03335	1.08475	4.60891	4.04785e-06	.
12	16941511	rs2077833	C	T	T	N	ADD	375824	1.02878	0.00615828	1.01644	1.04128	4.60801	4.06548e-06	.
3	54129143	rs6768219	T	C	T	N	ADD	375824	1.02895	0.00619433	1.01654	1.04152	4.60794	4.06684e-06	.
12	16958019	rs10846431	G	A	G	N	ADD	375824	1.02875	0.00615069	1.01642	1.04122	4.60788	4.06789e-06	.
12	28315390	rs10843117	G	C	G	N	ADD	375824	0.972385	0.00607758	0.960871	0.984037	-4.6077	4.07139e-06	.
12	28315040	rs11049381	G	A	G	N	ADD	375824	0.972388	0.00607759	0.960874	0.98404	-4.60718	4.08173e-06	.
14	78556279	rs184441118	G	C	C	N	ADD	375824	3.65288e+77	38.766	3.67256e+44	3.63331e+110	4.60699	4.08536e-06	.
12	28315842	rs7954851	C	T	C	N	ADD	375824	0.972393	0.00607755	0.960878	0.984045	-4.60641	4.09677e-06	.
12	28315941	rs7954877	A	C	A	N	ADD	375824	0.972393	0.00607765	0.960879	0.984046	-4.6062	4.1009e-06	.
6	31496381	rs2516484	A	T	T	N	ADD	375824	1.0708	0.0148521	1.04008	1.10243	4.60585	4.1078e-06	.
11	34711114	rs1102960	T	C	C	N	ADD	375824	0.964798	0.00778114	0.950196	0.979625	-4.60558	4.11317e-06	.
12	90461988	rs7139279	G	A	A	N	ADD	375824	0.972584	0.00603754	0.961143	0.984162	-4.60425	4.13954e-06	.
18	35695101	rs9783914	G	A	A	N	ADD	375824	0.966193	0.00747149	0.952147	0.980446	-4.60307	4.16313e-06	.
7	127678741	rs538660678	G	GTT	GTT	N	ADD	375824	1.03109	0.00665162	1.01773	1.04462	4.60277	4.16912e-06	.
13	73825016	rs1023102	A	G	G	N	ADD	375824	1.02819	0.00603909	1.01609	1.04043	4.60273	4.1699e-06	.
6	31458936	rs2905725	A	T	T	N	ADD	375824	1.07147	0.0149987	1.04043	1.10344	4.60249	4.17466e-06	.
3	38863835	rs767488211	G	A	A	N	ADD	375824	2.13244	0.164536	1.54463	2.94395	4.60244	4.17563e-06	.
6	32163274	rs8192583	G	A	A	N	ADD	375824	1.06562	0.0138105	1.03716	1.09486	4.60202	4.18403e-06	.
9	82178299	rs538609143	C	T	T	N	ADD	375824	1.76251	0.123153	1.38453	2.24367	4.60187	4.18705e-06	.
19	53632255	rs142015534	G	C	C	N	ADD	375824	2.15065	0.166452	1.55198	2.98026	4.60056	4.21356e-06	.
12	28317329	rs10843118	G	C	G	N	ADD	375824	0.972431	0.00607773	0.960916	0.984083	-4.59985	4.22788e-06	.
10	96094545	rs560859571	C	T	T	N	ADD	375824	0.709031	0.0747597	0.612392	0.82092	-4.59948	4.23543e-06	.
10	5279404	rs148300823	C	T	T	N	ADD	375824	1.90469	0.140086	1.44738	2.50649	4.59944	4.2363e-06	.
2	76024639	rs542105044	C	T	T	N	ADD	375824	1.91096	0.140845	1.44999	2.51848	4.59801	4.26539e-06	.
10	100296059	rs141702415	G	A	A	N	ADD	375824	1.445	0.0800719	1.23513	1.69054	4.59728	4.28048e-06	.
17	7190435	rs8082645	T	G	G	N	ADD	375824	0.961052	0.00864207	0.944911	0.977469	-4.59692	4.28781e-06	.
7	127702283	rs73238088	A	G	G	N	ADD	375824	1.03117	0.00667906	1.01776	1.04476	4.59606	4.30549e-06	.
13	20130677	rs11840086	C	A	A	N	ADD	375824	0.721053	0.0711584	0.627187	0.828967	-4.59599	4.30708e-06	.
18	35662275	rs113601877	C	CAGGTATAGAA	CAGGTATAGAA	N	ADD	375824	0.965545	0.00762923	0.951214	0.980091	-4.59586	4.30958e-06	.
6	31477393	6:31477393_CAG_C	CAG	C	C	N	ADD	375824	1.06996	0.014716	1.03954	1.10128	4.59539	4.31948e-06	.
2	206100202	rs112019404	G	A	A	N	ADD	375824	1.16451	0.0331552	1.09125	1.2427	4.59365	4.3555e-06	.
6	31975716	rs201740698	C	T	T	N	ADD	375824	1.05997	0.0126797	1.03396	1.08665	4.59357	4.35721e-06	.
12	17012930	rs11057089	G	C	G	N	ADD	375824	1.02822	0.00605893	1.01608	1.04051	4.59342	4.36031e-06	.
19	8015722	rs766490626	A	C	C	N	ADD	375824	5.87072	0.385349	2.75856	12.494	4.59318	4.36543e-06	.
8	118934780	rs17453183	C	T	T	N	ADD	375824	0.75506	0.0611732	0.669747	0.851241	-4.59282	4.3729e-06	.
3	161525228	rs753855074	A	C	C	N	ADD	375824	1.91745	0.141747	1.45234	2.53151	4.59265	4.37653e-06	.
10	55560421	rs142720429	G	T	T	N	ADD	375824	1.36967	0.0685045	1.19758	1.56649	4.59194	4.39145e-06	.
14	56751338	rs143190036	T	TA	TA	N	ADD	375824	1.03604	0.00771289	1.02049	1.05182	4.58999	4.43272e-06	.
18	35694484	rs9675889	C	T	T	N	ADD	375824	0.966224	0.00748715	0.952149	0.980508	-4.58909	4.45178e-06	.
12	17085816	rs34462266	T	TA	T	N	ADD	375824	1.029	0.00622973	1.01651	1.04164	4.58908	4.45199e-06	.
1	104381023	rs577153351	C	T	T	N	ADD	375824	0.855512	0.0340095	0.800345	0.914482	-4.58858	4.4627e-06	.
4	15937252	rs111458559	G	A	A	N	ADD	375824	1080790000000000	7.54516	408592000	2.85884e+21	4.5879	4.47717e-06	.
3	54127951	rs9817779	A	G	A	N	ADD	375824	1.0289	0.00620954	1.01645	1.0415	4.5878	4.47935e-06	.
12	16953192	rs2200193	C	T	T	N	ADD	375824	1.02835	0.00609531	1.01614	1.04071	4.58702	4.49616e-06	.
5	79690890	rs140557356	C	CTT	CTT	N	ADD	375824	1.03218	0.00690567	1.0183	1.04625	4.58658	4.50559e-06	.
14	99589008	rs1257513	A	G	A	N	ADD	375824	1.02797	0.00601554	1.01592	1.04017	4.58633	4.51112e-06	.
11	10217745	rs78383920	C	A	A	N	ADD	375824	1.115	0.023736	1.06432	1.1681	4.58602	4.51781e-06	.
10	21115906	rs7916412	T	G	G	N	ADD	375824	1.0307	0.00659404	1.01746	1.04411	4.58555	4.52795e-06	.
14	99571076	rs55680742	G	C	C	N	ADD	375824	1.02837	0.00610132	1.01614	1.04074	4.58453	4.55005e-06	.
6	31431780	rs2395029	T	G	G	N	ADD	375824	1.07105	0.0149766	1.04007	1.10296	4.58319	4.57937e-06	.
22	48489145	rs561820048	C	T	T	N	ADD	375824	5.52264	0.37287	2.65925	11.4693	4.58298	4.58402e-06	.
6	91698806	rs554941417	G	A	A	N	ADD	375824	2.22284	0.174314	1.57954	3.12812	4.58244	4.59581e-06	.
12	16926654	rs2417612	G	A	G	N	ADD	375824	1.02836	0.00610417	1.01613	1.04074	4.58171	4.61193e-06	.
3	54127587	rs12715466	A	G	A	N	ADD	375824	1.02885	0.00620908	1.01641	1.04145	4.58068	4.63459e-06	.
12	16974267	rs140553827	C	CA	C	N	ADD	375824	1.02861	0.0061591	1.01627	1.04111	4.58056	4.63726e-06	.
4	10959868	4:10959868_GC_G	GC	G	G	N	ADD	375824	1.26072	0.0505841	1.14172	1.39211	4.58009	4.64778e-06	.
3	161412906	rs747116699	C	A	A	N	ADD	375824	1.9129	0.141698	1.44903	2.52526	4.57748	4.706e-06	.
2	221863184	rs1369326	G	A	G	N	ADD	375824	0.972746	0.00603686	0.961304	0.984324	-4.57725	4.71135e-06	.
20	55334992	rs2145699	C	A	A	N	ADD	375824	0.968577	0.0069756	0.955424	0.98191	-4.57705	4.7158e-06	.
2	2404736	rs192953825	C	T	T	N	ADD	375824	2.60118	0.208879	1.72732	3.91713	4.57664	4.72508e-06	.
13	109988161	rs9521318	A	G	A	N	ADD	375824	0.968289	0.00704345	0.955013	0.981748	-4.5752	4.75764e-06	.
3	161299387	3:161299387_C_A	C	A	A	N	ADD	375824	1.92091	0.142686	1.45229	2.54074	4.57507	4.7605e-06	.
14	81865948	rs577740213	T	C	C	N	ADD	375824	6.89875	0.42215	3.01603	15.7799	4.57501	4.76197e-06	.
6	29272012	rs3117426	C	T	T	N	ADD	375824	0.967321	0.00726244	0.953649	0.981188	-4.57493	4.7638e-06	.
15	42552095	rs761258362	A	G	G	N	ADD	375824	3.5399	0.27634	2.05954	6.08432	4.57443	4.77523e-06	.
20	55336374	rs6025148	T	A	A	N	ADD	375824	0.96843	0.00701369	0.955208	0.981834	-4.57379	4.78978e-06	.
12	28317608	rs10843119	A	C	A	N	ADD	375824	0.972578	0.00607976	0.961057	0.984236	-4.57345	4.79753e-06	.
20	33648107	rs772500530	A	G	G	N	ADD	375824	3.09582	0.247091	1.90744	5.02458	4.57343	4.79804e-06	.
1	176066187	rs575369667	C	T	T	N	ADD	375824	1.56403	0.0977975	1.29122	1.89449	4.57341	4.79856e-06	.
15	51278388	15:51278388_CT_C	CT	C	C	N	ADD	375824	0.93113	0.0156034	0.903085	0.960046	-4.57313	4.80485e-06	.
12	16947336	rs10846425	C	G	C	N	ADD	375824	1.02828	0.00609831	1.01606	1.04065	4.57313	4.80495e-06	.
5	13643154	rs550999391	G	A	A	N	ADD	375824	1.73525	0.120523	1.37017	2.19762	4.57303	4.8072e-06	.
20	33421177	rs765231988	A	G	G	N	ADD	375824	3.24827	0.257627	1.96047	5.38202	4.57297	4.80856e-06	.
18	35694494	rs9675890	C	T	T	N	ADD	375824	0.966349	0.00748563	0.952274	0.980631	-4.57285	4.81125e-06	.
1	56511375	rs114329932	C	T	T	N	ADD	375824	1.14216	0.0290709	1.0789	1.20913	4.57235	4.82278e-06	.
4	81125164	rs527507093	G	A	A	N	ADD	375824	5.62504	0.377783	2.6826	11.7949	4.57201	4.83058e-06	.
16	10248789	rs7501071	G	A	A	N	ADD	375824	0.970599	0.00652803	0.958259	0.983097	-4.57138	4.8452e-06	.
7	127702448	rs17151707	G	A	A	N	ADD	375824	1.03101	0.00668127	1.0176	1.0446	4.57101	4.85374e-06	.
16	10248860	rs3852745	G	T	T	N	ADD	375824	0.970616	0.006527	0.958278	0.983112	-4.5694	4.89114e-06	.
12	28321558	rs12368149	G	A	G	N	ADD	375824	0.972606	0.00607889	0.961087	0.984264	-4.56925	4.89465e-06	.
16	10248694	rs11074613	G	A	A	N	ADD	375824	0.970618	0.00652704	0.95828	0.983115	-4.56904	4.89966e-06	.
3	54127328	rs6763924	T	C	T	N	ADD	375824	1.02878	0.00621011	1.01633	1.04137	4.56841	4.91444e-06	.
7	127688625	rs6962635	G	A	A	N	ADD	375824	1.03091	0.00666484	1.01753	1.04447	4.56773	4.93046e-06	.
12	28318814	rs10843120	G	C	G	N	ADD	375824	0.972612	0.00607972	0.961091	0.984271	-4.56767	4.93184e-06	.
18	61022241	rs61758853	C	G	G	N	ADD	375824	8.20496	0.460823	3.32524	20.2455	4.56735	4.93931e-06	.
16	10249021	rs3852746	C	T	T	N	ADD	375824	0.970635	0.00652717	0.958297	0.983132	-4.56629	4.96434e-06	.
20	55354523	rs1885181	T	C	C	N	ADD	375824	0.966844	0.00738426	0.952952	0.980939	-4.56624	4.96543e-06	.
12	8545565	rs144365618	C	T	T	N	ADD	375824	1.72611	0.119563	1.36551	2.18193	4.56554	4.98209e-06	.
3	74327186	3:74327186_AC_A	AC	A	A	N	ADD	375824	0.970766	0.00649879	0.95848	0.983211	-4.56538	4.98598e-06	.
12	111144760	rs11065701	G	A	A	N	ADD	375824	1.03746	0.00805541	1.02121	1.05397	4.56515	4.9914e-06	.
